# Supplementary material for: Structural systems pharmacology: A framework for integrating metabolic network and structure-based virtual screening for drug discovery against bacteria
Source: PLoS One. 2021 Dec 14;16(12):e0261267. doi: 10.1371/journal.pone.0261267 (PMC8670682; doi:10.1371/journal.pone.0261267)
Supplement: S1 File — (XLSX) [file pone.0261267.s003.xlsx]

## Sheet: Sheet1
Growth	Status	Genes	Uniprot_ID	Experimental_Structure
0	optimal	b1054	P0ACV0	FALSE
3.17e-17	optimal	b4262	P0ADC6	TRUE
0	optimal	b0054	P31554	FALSE
0	optimal	b3997	P29680	TRUE
0	optimal	b0583	P19925	FALSE
-1.12e-17	optimal	b2780	P0A7E5	TRUE
9.33e-14	optimal	b3389	P07639	FALSE
0	optimal	b3632	P25742	FALSE
6.61e-17	optimal	b3648	P60546	TRUE
1.13e-16	optimal	b0120	P0A7F6	FALSE
0	optimal	b3620	P37692	TRUE
-1.72e-12	optimal	b2574	P10902	TRUE
0	optimal	b1912	P0ABF8	FALSE
0	optimal	b4261	P0AF98	TRUE
-3.93e-17	optimal	b0091	P17952	TRUE
2.59e-14	optimal	b2316	P0A9Q5	TRUE
0	optimal	b1236	P0AEP3	TRUE
-3.6e-16	optimal	b0173	P45568	TRUE
-4.72e-17	optimal	b0087	P0A6W3	FALSE
-3.66e-15	optimal	b0109	P30011	FALSE
0	optimal	b2507	P04079	TRUE
0	optimal	b2688	P0A6W9	TRUE
1.51e-16	optimal	b0784	P30748	TRUE
0	optimal	b3201	P0A9V1	TRUE
6.48e-15	optimal	b0142	P26281	TRUE
0	optimal	b3189	P0A749	TRUE
-1.13e-13	optimal	b3829	P25665	FALSE
1.81e-15	optimal	b1092	P0AAI9	TRUE
0	optimal	b3631	P25740	TRUE
0	optimal	b1686	P77781	TRUE
0	optimal	b3624	P27241	FALSE
0	optimal	b3850	P0ACB4	FALSE
0	optimal	b0827	P12281	TRUE
3.65e-16	optimal	b3187	P0AD57	TRUE
0	optimal	b0414	P25539	TRUE
0	optimal	b1252	P02929	FALSE
-6.4e-13	optimal	b1740	P18843	TRUE
0	optimal	b0781	P30745	FALSE
0	optimal	b0179	P21645	TRUE
1.86e-16	optimal	b3627	P27128	FALSE
0	optimal	b3857	P32173	TRUE
0	optimal	b2478	P0A6L2	TRUE
0	optimal	b4040	P0AGK1	FALSE
0	optimal	b0417	P0AGG0	FALSE
-1.5e-13	optimal	b1693	P05194	FALSE
9.26e-16	optimal	b1094	P0A6A8	TRUE
0	optimal	b0029	P62623	TRUE
-1.57e-14	optimal	b2499	P08178	TRUE
-3.27e-15	optimal	b0522	P09029	TRUE
0	optimal	b3177	P0AC13	TRUE
0	optimal	b0421	P22939	TRUE
-1.8e-13	optimal	b3281	P15770	TRUE
4.27e-14	optimal	b0524	P43341	TRUE
0	optimal	b3176	P31120	FALSE
3.04e-17	optimal	b3006	P0ABU7	TRUE
-5.52e-17	optimal	b0908	P0A6D3	TRUE
0	optimal	b0088	P14900	TRUE
0	optimal	b2530	P0A6B7	TRUE
0	optimal	b0185	P0ABD5	TRUE
0	optimal	b3843	P0AAB4	TRUE
0	optimal	b2261	P29208	TRUE
0	optimal	b2263	P37355	TRUE
-1.52e-13	optimal	b4177	P0A7D4	TRUE
0	optimal	b2232	P17993	TRUE
9.85e-14	optimal	b0523	P0AG18	TRUE
3.95e-14	optimal	b1215	P0A715	TRUE
0	optimal	b0086	P11880	TRUE
0	optimal	b0182	P10441	TRUE
3.81e-14	optimal	b3870	P0A9C5	FALSE
2.37e-17	optimal	b0428	P0AEA5	FALSE
0	optimal	b3005	P0ABV2	FALSE
0	optimal	b3809	P0A6K1	TRUE
0	optimal	b0089	P0ABG4	FALSE
0	optimal	b3625	P27240	FALSE
0	optimal	b2827	P0A884	TRUE
-7.99e-14	optimal	b3198	P0ABZ4	TRUE
-2.66e-17	optimal	b3621	P24173	TRUE
0	optimal	b3816	P0ABI4	FALSE
0	optimal	b2400	P04805	FALSE
2.57e-14	optimal	b0031	P04036	TRUE
0	optimal	b3040	P0A8H3	FALSE
1.06e-16	optimal	b3619	P67910	TRUE
-3.93e-16	optimal	b3256	P24182	TRUE
0	optimal	b2585	P23830	FALSE
-2.17e-14	optimal	b3196	P45394	FALSE
1.93e-16	optimal	b0121	P09158	TRUE
0	optimal	b3833	P0A887	FALSE
0	optimal	b0009	P0AF03	TRUE
0	optimal	b2947	P04425	TRUE
0	optimal	b0785	P30749	TRUE
0	optimal	b0586	P11454	TRUE
0	optimal	b0915	P27300	FALSE
-5.32e-17	optimal	b3255	P0ABD8	FALSE
0	optimal	b2040	P37760	FALSE
-2.45e-14	optimal	b1093	P0AEK2	TRUE
0	optimal	b3930	P32166	FALSE
-5.41e-16	optimal	b2329	P12008	FALSE
0	optimal	b3804	P09126	FALSE
0	optimal	b1069	P0AF16	TRUE
0	optimal	b2515	P62620	FALSE
1.95e-14	optimal	b2153	P0A6T5	TRUE
5.58e-15	optimal	b4005	P15640	TRUE
0	optimal	b2260	P37353	TRUE
0	optimal	b2747	Q46893	TRUE
0	optimal	b2264	P17109	TRUE
1.53e-16	optimal	b3633	P0AC75	FALSE
0	optimal	b0594	P10378	TRUE
0	optimal	b0918	P04951	TRUE
3.53e-14	optimal	b2312	P0AG16	TRUE
0	optimal	b0415	P61714	FALSE
-7.11e-14	optimal	b3433	P0A9Q9	TRUE
0	optimal	b0783	P0A738	TRUE
-2e-17	optimal	b3200	P0ADV1	TRUE
0	optimal	b0596	P15047	TRUE
1.01e-15	optimal	b0166	P0A9D8	FALSE
1.99e-16	optimal	b0084	P0AD68	FALSE
0	optimal	b3360	P00903	FALSE
7.64e-15	optimal	b3729	P17169	TRUE
5.32e-17	optimal	b3630	P25741	FALSE
-5.26e-17	optimal	b0914	P60752	TRUE
6.59e-15	optimal	b1812	P05041	TRUE
0	optimal	b4245	P0A786	TRUE
0	optimal	b3623	P27242	FALSE
0	optimal	b2746	P62617	TRUE
0	optimal	b3642	P0A7E3	TRUE
4.05e-17	optimal	b0595	P0ADI4	TRUE
0	optimal	b0635	P0AD65	TRUE
1.86e-12	optimal	b0639	P0A752	TRUE
-2.54e-16	optimal	b0826	P12282	TRUE
0	optimal	b0158	P37028	TRUE
0	optimal	b1711	P06609	TRUE
0	optimal	b0641	P0ADC1	FALSE
-1.85e-15	optimal	b2476	P0A7D7	TRUE
3.71e-12	optimal	b2615	P0A7B3	FALSE
0	optimal	b0174	P60472	TRUE
3.8e-17	optimal	b3041	P0A7J0	TRUE
-3.7e-14	optimal	b0126	P61517	TRUE
-2.52e-15	optimal	b2472	P0AED7	FALSE
0	optimal	b2038	P37745	FALSE
0	optimal	b0085	P22188	TRUE
0	optimal	b2877	Q46810	FALSE
0	optimal	b0222	P63224	TRUE
1.43e-15	optimal	b1131	P0AB89	TRUE
0	optimal	b3972	P08373	TRUE
0	optimal	b1709	P06611	TRUE
0	optimal	b2041	P37759	FALSE
0	optimal	b3052	P76658	FALSE
0	optimal	b0420	P77488	TRUE
0	optimal	b4160	P0A8K1	FALSE
0	optimal	b1098	P0A720	TRUE
9.93e-12	optimal	b3974	P0A6I3	TRUE
7.98e-17	optimal	b0200	P63228	TRUE
-6.08e-17	optimal	b3966	P06129	TRUE
6.33e-16	optimal	b1208	P62615	TRUE
-1.51e-13	optimal	b3639	P0ABQ0	FALSE
0	optimal	b3018	P26647	FALSE
0	optimal	b3629	P27126	FALSE
-2.03e-12	optimal	b0750	P11458	FALSE
0	optimal	b1281	P08244	TRUE
0	optimal	b3430	P0A6V1	TRUE
0	optimal	b2687	P45578	FALSE
0	optimal	b3368	P0AEA8	FALSE
0	optimal	b0369	P0ACB2	TRUE
0	optimal	b2262	P0ABU0	TRUE
-6.62e-14	optimal	b3805	P06983	TRUE
0	optimal	b3967	P22634	FALSE
1.4e-15	optimal	b2907	P25534	FALSE
1.31e-15	optimal	b2942	P0A817	TRUE
0	optimal	b3626	P27129	FALSE
0	optimal	s0001	P0AD88
-1.99e-14	optimal	b4006	P15639	FALSE
0	optimal	b3199	P0ADV9	FALSE
-3.09e-16	optimal	b1210	P0A6X1	FALSE
0	optimal	b3429	P0A6U8	TRUE
9.64e-14	optimal	b0103	P0A6I9	TRUE
-2.78e-14	optimal	b3941	P0AEZ1	TRUE
-6.75e-15	optimal	b0090	P17443	TRUE
0	optimal	b3634	P0A6I6	TRUE
1.07e-12	optimal	b1277	P0A7I7	FALSE
1.07e-12	optimal	b1662	P0AFU8	TRUE
0	optimal	b3058	P0AC16	TRUE
0	optimal	b3730	P0ACC7	TRUE
0	optimal	b0159	P0AF12	TRUE
0	optimal	b1249	P0A6H8	FALSE
0	optimal	b0025	P0AG40	FALSE
0	optimal	b0181	P0A722	TRUE
-4.96e-16	optimal	b0154	P23893	FALSE
0	optimal	b3628	P27127	FALSE
0	optimal	b0175	P0ABG1	FALSE
2.68e-14	optimal	b2557	P15254	FALSE
0	optimal	b2315	P08192	TRUE
0	optimal	b0628	P60716	FALSE
0	optimal	b1855	P24205	FALSE
0	optimal	b1062	P05020	TRUE
0	optimal	b0096	P0A725	TRUE
