# Supplementary material for: Structural systems pharmacology: A framework for integrating metabolic network and structure-based virtual screening for drug discovery against bacteria
Source: PLoS One. 2021 Dec 14;16(12):e0261267. doi: 10.1371/journal.pone.0261267 (PMC8670682; doi:10.1371/journal.pone.0261267)
Supplement: S2 File — (XLSX) [file pone.0261267.s004.xlsx]

## Sheet: finaldf_PATRIC_hum_hom
growth	status	genes	uniprot	id	is_experimental	PDB_Code	experimental_method	description	chains	GO_CC	mem_related	GO_MF	GO_BP	chemicals
0	optimal	b4261	P0AF98	REP-6mhu	TRUE	6mhu	Electron Microscopy	Nucleotide-free Cryo-EM Structure of E.coli LptB2FG Transporter	F	ATP-binding cassette (ABC) transporter complex [GO:0043190]; integral component of membrane [GO:0016021]; plasma membrane [GO:0005886]; transporter complex [GO:1990351]	TRUE	lipopolysaccharide floppase activity [GO:0015437]	lipopolysaccharide transport [GO:0015920]; transmembrane transport [GO:0055085]	['JSG']
-3.6e-16	optimal	b0173	P45568	REP-1q0q	TRUE	1q0q	X-ray diffraction	Crystal structure of DXR in complex with the substrate 1-deoxy-D-xylulose-5-phosphate	A		FALSE	1-deoxy-D-xylulose-5-phosphate reductoisomerase activity [GO:0030604]; identical protein binding [GO:0042802]; manganese ion binding [GO:0030145]; NADPH binding [GO:0070402]	isopentenyl diphosphate biosynthetic process, methylerythritol 4-phosphate pathway [GO:0019288]; isopentenyl diphosphate biosynthetic process, methylerythritol 4-phosphate pathway involved in terpenoid biosynthetic process [GO:0051484]	['DXP', 'NDP']
0	optimal	b2507	P04079	REP-1gpm	TRUE	1gpm	X-ray diffraction	ESCHERICHIA COLI GMP SYNTHETASE COMPLEXED WITH AMP AND PYROPHOSPHATE	A	cytosol [GO:0005829]	FALSE	ATP binding [GO:0005524]; GMP synthase (glutamine-hydrolyzing) activity [GO:0003922]; GMP synthase activity [GO:0003921]; identical protein binding [GO:0042802]; pyrophosphatase activity [GO:0016462]	glutamine metabolic process [GO:0006541]; GMP biosynthetic process [GO:0006177]	['POP', 'AMP']
0	optimal	b2688	P0A6W9	REP-1va6	TRUE	1va6	X-ray diffraction	Crystal structure of Gamma-glutamylcysteine synthetase from Escherichia Coli B complexed with Transition-state analogue	A	cytosol [GO:0005829]	FALSE	ATP binding [GO:0005524]; glutamate-cysteine ligase activity [GO:0004357]; metal ion binding [GO:0046872]	cellular response to arsenic-containing substance [GO:0071243]; cellular response to mercury ion [GO:0071288]; glutathione biosynthetic process [GO:0006750]; hyperosmotic response [GO:0006972]	['P2S', 'ADP']
0	optimal	b3201	P0A9V1	REP-6mgf	TRUE	6mgf	X-ray diffraction	untagged, wild-type LptB in complex with ADP	A	ATP-binding cassette (ABC) transporter complex [GO:0043190]; cytoplasm [GO:0005737]; plasma membrane [GO:0005886]; transporter complex [GO:1990351]	TRUE	ATPase activity [GO:0016887]; ATP binding [GO:0005524]; lipopolysaccharide floppase activity [GO:0015437]	lipopolysaccharide transport [GO:0015920]; transmembrane transport [GO:0055085]	['CZJ', 'ADP']
6.48e-15	optimal	b0142	P26281	REP-5etp	TRUE	5etp	X-ray diffraction	E. coli 6-hydroxymethyl-7,8-dihydropterin pyrophosphokinase complexed with AMPCPP and inhibitor at 1.05 angstrom resolution	A		FALSE	2-amino-4-hydroxy-6-hydroxymethyldihydropteridine diphosphokinase activity [GO:0003848]; ATP binding [GO:0005524]; kinase activity [GO:0016301]; magnesium ion binding [GO:0000287]	folic acid biosynthetic process [GO:0046656]; tetrahydrofolate biosynthetic process [GO:0046654]	['APC', '5RZ']
0	optimal	b3189	P0A749	REP-3kqj	TRUE	3kqj	X-ray diffraction	MurA binary complex with UDP-N-acetylglucosamine	A	cytosol [GO:0005829]	FALSE	UDP-N-acetylglucosamine 1-carboxyvinyltransferase activity [GO:0008760]	cell cycle [GO:0007049]; cell division [GO:0051301]; cell wall organization [GO:0071555]; peptidoglycan biosynthetic process [GO:0009252]; regulation of cell shape [GO:0008360]; UDP-N-acetylgalactosamine biosynthetic process [GO:0019277]	['IAS', 'UD1']
0	optimal	b3631	P25740	REP-2iw1	TRUE	2iw1	X-ray diffraction	Crystal Structure of WaaG, a glycosyltransferase involved in lipopolysaccharide biosynthesis	A		FALSE	lipopolysaccharide glucosyltransferase I activity [GO:0008919]; transferase activity, transferring glycosyl groups [GO:0016757]	lipopolysaccharide core region biosynthetic process [GO:0009244]	['U2F']
0	optimal	b1686	P77781	REP-4k49	TRUE	4k49	X-ray diffraction	X-ray crystal structure of E. coli YdiI complexed with 2,4-dihydroxyphenacyl CoA	A	cytosol [GO:0005829]	FALSE	1,4-dihydroxy-2-naphthoyl-CoA thioesterase activity [GO:0061522]; CoA hydrolase activity [GO:0016289]; hydrolase activity [GO:0016787]	menaquinone biosynthetic process [GO:0009234]	['HFQ']
3.65e-16	optimal	b3187	P0AD57	REP-5ze6	TRUE	5ze6	X-ray diffraction	CRYSTAL STRUCTURE OF OCTAPRENYL PYROPHOSPHATE SYNTHASE FROM ESCHERICHIA COLI WITH BPH-981	A	cytosol [GO:0005829]	FALSE	identical protein binding [GO:0042802]; metal ion binding [GO:0046872]; prenyltransferase activity [GO:0004659]	polyprenol biosynthetic process [GO:0016094]; ubiquinone biosynthetic process [GO:0006744]	['HJX']
0	optimal	b0414	P25539	REP-2obc	TRUE	2obc	X-ray diffraction	The crystal structure of RibD from Escherichia coli in complex with a substrate analogue, ribose 5-phosphate (beta form), bound to the active site of the reductase domain	A		FALSE	5-amino-6-(5-phosphoribosylamino)uracil reductase activity [GO:0008703]; diaminohydroxyphosphoribosylaminopyrimidine deaminase activity [GO:0008835]; NADP binding [GO:0050661]; zinc ion binding [GO:0008270]	riboflavin biosynthetic process [GO:0009231]	['RP5']
-6.4e-13	optimal	b1740	P18843	REP-1wxi	TRUE	1wxi	X-ray diffraction	E.coli NAD Synthetase, AMP.PP	A	cytoplasm [GO:0005737]; cytosol [GO:0005829]	FALSE	ATP binding [GO:0005524]; glutaminase activity [GO:0004359]; metal ion binding [GO:0046872]; NAD+ synthase (glutamine-hydrolyzing) activity [GO:0003952]; NAD+ synthase activity [GO:0008795]	'de novo' NAD biosynthetic process from aspartate [GO:0034628]; cellular response to DNA damage stimulus [GO:0006974]; NAD biosynthetic process [GO:0009435]; NAD salvage [GO:0034355]	['AMP']
9.26e-16	optimal	b1094	P0A6A8	REP-1l0i	TRUE	1l0i	X-ray diffraction	Crystal structure of butyryl-ACP I62M mutant	A	cytoplasm [GO:0005737]; cytosol [GO:0005829]	FALSE	acyl binding [GO:0000035]; acyl carrier activity [GO:0000036]; lipid binding [GO:0008289]; phosphopantetheine binding [GO:0031177]	fatty acid biosynthetic process [GO:0006633]; lipid A biosynthetic process [GO:0009245]; lipid biosynthetic process [GO:0008610]; response to drug [GO:0042493]	['PSR']
0	optimal	b0029	P62623	REP-3szu	TRUE	3szu	X-ray diffraction	IspH:HMBPP complex structure of E126Q mutant	A	cytosol [GO:0005829]	FALSE	3 iron, 4 sulfur cluster binding [GO:0051538]; 4-hydroxy-3-methylbut-2-en-1-yl diphosphate reductase activity [GO:0051745]; 4 iron, 4 sulfur cluster binding [GO:0051539]; hydroxymethylbutenyl pyrophosphate reductase activity [GO:0042380]; metal ion binding [GO:0046872]	dimethylallyl diphosphate biosynthetic process [GO:0050992]; isopentenyl diphosphate biosynthetic process, methylerythritol 4-phosphate pathway [GO:0019288]; terpenoid biosynthetic process [GO:0016114]	['H6P', 'F3S']
-3.27e-15	optimal	b0522	P09029	REP-3eth	TRUE	3eth	X-ray diffraction	Crystal structure of E. coli Purk in complex with MgATP	A	cytosol [GO:0005829]	FALSE	5-(carboxyamino)imidazole ribonucleotide synthase activity [GO:0034028]; ATP binding [GO:0005524]; metal ion binding [GO:0046872]; phosphoribosylaminoimidazole carboxylase activity [GO:0004638]	'de novo' IMP biosynthetic process [GO:0006189]	['ATP']
0	optimal	b3177	P0AC13	REP-1aj0	TRUE	1aj0	X-ray diffraction	CRYSTAL STRUCTURE OF A TERNARY COMPLEX OF E. COLI DIHYDROPTEROATE SYNTHASE	A	cytoplasm [GO:0005737]; cytosol [GO:0005829]	FALSE	dihydropteroate synthase activity [GO:0004156]; metal ion binding [GO:0046872]	folic acid biosynthetic process [GO:0046656]; response to drug [GO:0042493]; tetrahydrofolate biosynthetic process [GO:0046654]	['PH2', 'SAN']
0	optimal	b0421	P22939	REP-1rqj	TRUE	1rqj	X-ray diffraction	Active Conformation of Farnesyl Pyrophosphate Synthase Bound to Isopentyl Pyrophosphate and Risedronate	A	cytosol [GO:0005829]	FALSE	dimethylallyltranstransferase activity [GO:0004161]; geranyltranstransferase activity [GO:0004337]; metal ion binding [GO:0046872]; prenyltransferase activity [GO:0004659]	farnesyl diphosphate biosynthetic process [GO:0045337]; geranyl diphosphate biosynthetic process [GO:0033384]	['RIS', 'IPE']
-1.8e-13	optimal	b3281	P15770	REP-1nyt	TRUE	1nyt	X-ray diffraction	SHIKIMATE DEHYDROGENASE AroE COMPLEXED WITH NADP+	A	cytosol [GO:0005829]	FALSE	NADP binding [GO:0050661]; nucleotide binding [GO:0000166]; shikimate 3-dehydrogenase (NADP+) activity [GO:0004764]	aromatic amino acid family biosynthetic process [GO:0009073]; chorismate biosynthetic process [GO:0009423]; shikimate biosynthetic process [GO:0033587]; shikimate metabolic process [GO:0019632]	['NAP']
-5.52e-17	optimal	b0908	P0A6D3	REP-1g6s	TRUE	1g6s	X-ray diffraction	STRUCTURE OF EPSP SYNTHASE LIGANDED WITH SHIKIMATE-3-PHOSPHATE AND GLYPHOSATE	A	cytosol [GO:0005829]	FALSE	3-phosphoshikimate 1-carboxyvinyltransferase activity [GO:0003866]	aromatic amino acid family biosynthetic process [GO:0009073]; chorismate biosynthetic process [GO:0009423]	['S3P', 'GPJ']
0	optimal	b0088	P14900	REP-2y1o	TRUE	2y1o	X-ray diffraction	Dual-target Inhibitor of MurD and MurE Ligases: Design, Synthesis and Binding Mode Studies	A	cytoplasm [GO:0005737]	FALSE	ATP binding [GO:0005524]; identical protein binding [GO:0042802]; UDP-N-acetylmuramoylalanine-D-glutamate ligase activity [GO:0008764]	cell cycle [GO:0007049]; cell division [GO:0051301]; cell wall organization [GO:0071555]; peptidoglycan biosynthetic process [GO:0009252]; regulation of cell shape [GO:0008360]	['T26']
0	optimal	b3843	P0AAB4	REP-5m1d	TRUE	5m1d	X-ray diffraction	Crystal structure of N-terminally tagged UbiD from E. coli reconstituted with prFMN cofactor	A	cytoplasm [GO:0005737]; cytosol [GO:0005829]; plasma membrane [GO:0005886]	TRUE	3-octaprenyl-4-hydroxybenzoate carboxy-lyase activity [GO:0008694]; carboxy-lyase activity [GO:0016831]; cofactor binding [GO:0048037]; identical protein binding [GO:0042802]; manganese ion binding [GO:0030145]	protein hexamerization [GO:0034214]; ubiquinone biosynthetic process [GO:0006744]; ubiquinone biosynthetic process from chorismate [GO:0032150]	['4LU']
0	optimal	b2261	P29208	REP-1r6w	TRUE	1r6w	X-ray diffraction	Crystal structure of the K133R mutant of o-Succinylbenzoate synthase (OSBS) from Escherichia coli. Complex with SHCHC	A		FALSE	hydro-lyase activity [GO:0016836]; magnesium ion binding [GO:0000287]	menaquinone biosynthetic process [GO:0009234]	['164']
0	optimal	b2263	P37355	REP-4myd	TRUE	4myd	X-ray diffraction	1.37 Angstrom Crystal Structure of E. Coli 2-succinyl-6-hydroxy-2,4-cyclohexadiene-1-carboxylate synthase (MenH) in complex with SHCHC	A	cytosol [GO:0005829]	FALSE	2-succinyl-6-hydroxy-2,4-cyclohexadiene-1-carboxylate synthase activity [GO:0070205]	menaquinone biosynthetic process [GO:0009234]	['164']
-1.52e-13	optimal	b4177	P0A7D4	REP-1kjx	TRUE	1kjx	X-ray diffraction	IMP Complex of E. Coli Adenylosuccinate Synthetase	A	cytoplasm [GO:0005737]; cytosol [GO:0005829]; membrane [GO:0016020]	TRUE	adenylosuccinate synthase activity [GO:0004019]; GTP binding [GO:0005525]; magnesium ion binding [GO:0000287]	'de novo' AMP biosynthetic process [GO:0044208]; adenosine biosynthetic process [GO:0046086]; cellular response to DNA damage stimulus [GO:0006974]; IMP metabolic process [GO:0046040]; nucleobase-containing small molecule interconversion [GO:0015949]; purine nucleotide biosynthetic process [GO:0006164]	['IMP']
3.95e-14	optimal	b1215	P0A715	REP-1g7v	TRUE	1g7v	X-ray diffraction	CRYSTAL STRUCTURES OF KDO8P SYNTHASE IN ITS BINARY COMPLEXES WITH THE MECHANISM-BASED INHIBITOR	A	cytosol [GO:0005829]	FALSE	3-deoxy-8-phosphooctulonate synthase activity [GO:0008676]	keto-3-deoxy-D-manno-octulosonic acid biosynthetic process [GO:0019294]; protein homotetramerization [GO:0051289]	['PAI']
0	optimal	b0182	P10441	REP-5w8x	TRUE	5w8x	X-ray diffraction	Lipid A Disaccharide Synthase (LpxB)-7 solubilizing mutations-Bound to UDP	A	cytoplasm [GO:0005737]; extrinsic component of plasma membrane [GO:0019897]	TRUE	identical protein binding [GO:0042802]; lipid-A-disaccharide synthase activity [GO:0008915]; phospholipid binding [GO:0005543]	lipid A biosynthetic process [GO:0009245]	['UDP']
-2.66e-17	optimal	b3621	P24173	REP-2h1h	TRUE	2h1h	X-ray diffraction	E. coli heptosyltransferase WaaC with ADP-2-deoxy-2-fluoro heptose	A	cytosol [GO:0005829]	FALSE	ADP-heptose-lipopolysaccharide heptosyltransferase activity [GO:0008713]; lipopolysaccharide heptosyltransferase activity [GO:0008920]	lipopolysaccharide core region biosynthetic process [GO:0009244]	['AFH']
2.57e-14	optimal	b0031	P04036	REP-1dih	TRUE	1dih	X-ray diffraction	THREE-DIMENSIONAL STRUCTURE OF E. COLI DIHYDRODIPICOLINATE REDUCTASE	A	cytosol [GO:0005829]	FALSE	4-hydroxy-tetrahydrodipicolinate reductase [GO:0008839]; identical protein binding [GO:0042802]; NAD binding [GO:0051287]; NADP binding [GO:0050661]; oxidoreductase activity, acting on CH or CH2 groups, NAD or NADP as acceptor [GO:0016726]	cellular amino acid biosynthetic process [GO:0008652]; diaminopimelate biosynthetic process [GO:0019877]; lysine biosynthetic process via diaminopimelate [GO:0009089]	['NDP']
1.06e-16	optimal	b3619	P67910	REP-1eq2	TRUE	1eq2	X-ray diffraction	THE CRYSTAL STRUCTURE OF ADP-L-GLYCERO-D-MANNOHEPTOSE 6-EPIMERASE	A	cytosol [GO:0005829]; membrane [GO:0016020]	TRUE	ADP-glyceromanno-heptose 6-epimerase activity [GO:0008712]; NADP+ binding [GO:0070401]	ADP-L-glycero-beta-D-manno-heptose biosynthetic process [GO:0097171]; lipopolysaccharide core region biosynthetic process [GO:0009244]	['ADQ', 'NAP']
-3.93e-16	optimal	b3256	P24182	REP-2w70	TRUE	2w70	X-ray diffraction	Crystal structure of Biotin carboxylase from E. coli in complex with the amino-thiazole-pyrimidine fragment	A	cytoplasm [GO:0005737]; cytosol [GO:0005829]	FALSE	acetyl-CoA carboxylase activity [GO:0003989]; ATP binding [GO:0005524]; biotin carboxylase activity [GO:0004075]; metal ion binding [GO:0046872]	fatty acid biosynthetic process [GO:0006633]; malonyl-CoA biosynthetic process [GO:2001295]; negative regulation of fatty acid biosynthetic process [GO:0045717]	['L22']
0	optimal	b2947	P04425	REP-1gsa	TRUE	1gsa	X-ray diffraction	STRUCTURE OF GLUTATHIONE SYNTHETASE COMPLEXED WITH ADP AND GLUTATHIONE	A	cytoplasm [GO:0005737]; cytosol [GO:0005829]	FALSE	ATP binding [GO:0005524]; glutathione synthase activity [GO:0004363]; ligase activity, forming carbon-nitrogen bonds [GO:0016879]; magnesium ion binding [GO:0000287]	glutathione biosynthetic process [GO:0006750]	['GSH', 'ADP']
0	optimal	b0586	P11454	REP-5ja1	TRUE	5ja1	X-ray diffraction	Crystal structure of holo-EntF a nonribosomal peptide synthetase in the thioester-forming conformation	A	cytoplasm [GO:0005737]; cytosol [GO:0005829]; enterobactin synthetase complex [GO:0009366]; plasma membrane [GO:0005886]	TRUE	2,3-dihydroxybenzoate-serine ligase activity [GO:0047527]; ATP binding [GO:0005524]; hydrolase activity, acting on ester bonds [GO:0016788]; nucleotidyltransferase activity [GO:0016779]; phosphopantetheine binding [GO:0031177]	amino acid activation for nonribosomal peptide biosynthetic process [GO:0043041]; enterobactin biosynthetic process [GO:0009239]; secondary metabolite biosynthetic process [GO:0044550]	['75C']
-2.45e-14	optimal	b1093	P0AEK2	REP-1q7b	TRUE	1q7b	X-ray diffraction	The structure of betaketoacyl-[ACP] reductase from E. coli in complex with NADP+	A	cytosol [GO:0005829]	FALSE	3-oxoacyl-[acyl-carrier-protein] reductase (NADPH) activity [GO:0004316]; 3-oxo-glutaryl-[acp] methyl ester reductase activity [GO:0102131]; 3-oxo-pimeloyl-[acp] methyl ester reductase activity [GO:0102132]; identical protein binding [GO:0042802]; metal ion binding [GO:0046872]; NAD binding [GO:0051287]; NADP binding [GO:0050661]; oxidoreductase activity, acting on the CH-OH group of donors, NAD …	biotin biosynthetic process [GO:0009102]; fatty acid biosynthetic process [GO:0006633]; fatty acid elongation [GO:0030497]; lipid biosynthetic process [GO:0008610]; oxidation-reduction process [GO:0055114]	['NAP']
1.95e-14	optimal	b2153	P0A6T5	REP-1a8r	TRUE	1a8r	X-ray diffraction	GTP CYCLOHYDROLASE I (H112S MUTANT) IN COMPLEX WITH GTP	A	cytoplasm [GO:0005737]; cytosol [GO:0005829]; protein-containing complex [GO:0032991]	FALSE	GTP binding [GO:0005525]; GTP cyclohydrolase I activity [GO:0003934]; identical protein binding [GO:0042802]; zinc ion binding [GO:0008270]	7,8-dihydroneopterin 3'-triphosphate biosynthetic process [GO:0035998]; one-carbon metabolic process [GO:0006730]; queuosine biosynthetic process [GO:0008616]; tetrahydrobiopterin biosynthetic process [GO:0006729]; tetrahydrofolate biosynthetic process [GO:0046654]	['GTP']
0	optimal	b2260	P37353	REP-6nj0	TRUE	6nj0	X-ray diffraction	Wild-type E. coli MenE with bound m phenylether-linked analogue of OSB-AMS	A		FALSE	ATP binding [GO:0005524]; identical protein binding [GO:0042802]; o-succinylbenzoate-CoA ligase activity [GO:0008756]	menaquinone biosynthetic process [GO:0009234]; protein homotetramerization [GO:0051289]	['KOY']
0	optimal	b2747	Q46893	REP-1i52	TRUE	1i52	X-ray diffraction	CRYSTAL STRUCTURE OF 4-DIPHOSPHOCYTIDYL-2-C-METHYLERYTHRITOL (CDP-ME) SYNTHASE (YGBP) INVOLVED IN MEVALONATE INDEPENDENT ISOPRENOID BIOSYNTHESIS	A	cytosol [GO:0005829]	FALSE	2-C-methyl-D-erythritol 4-phosphate cytidylyltransferase activity [GO:0050518]; identical protein binding [GO:0042802]; magnesium ion binding [GO:0000287]	isopentenyl diphosphate biosynthetic process, methylerythritol 4-phosphate pathway [GO:0019288]; terpenoid biosynthetic process [GO:0016114]	['CTP']
0	optimal	b2264	P17109	REP-5ej8	TRUE	5ej8	X-ray diffraction	EcMenD-ThDP-Mn2+ complex structure soaked with 2-ketoglutarate for 2 min	A		FALSE	2-succinyl-5-enolpyruvyl-6-hydroxy-3-cyclohexene-1-carboxylic-acid synthase activity [GO:0070204]; magnesium ion binding [GO:0000287]; manganese ion binding [GO:0030145]; thiamine pyrophosphate binding [GO:0030976]	menaquinone biosynthetic process [GO:0009234]	['TD6']
0	optimal	b0594	P10378	REP-4iz6	TRUE	4iz6	X-ray diffraction	Structure of EntE and EntB, an NRPS adenylation-PCP fusion protein with pseudo translational symmetry	A	cytosol [GO:0005829]; membrane [GO:0016020]	TRUE	(2,3-dihydroxybenzoyl)adenylate synthase activity [GO:0008668]; 2,3-dihydroxybenzoate-serine ligase activity [GO:0047527]; ATP binding [GO:0005524]; transferase activity, transferring acyl groups [GO:0016746]	enterobactin biosynthetic process [GO:0009239]	['1HZ', 'PNS']
0	optimal	b0918	P04951	REP-3k8d	TRUE	3k8d	X-ray diffraction	Crystal structure of E. coli lipopolysaccharide specific CMP-KDO synthetase in complex with CTP and 2-deoxy-Kdo	A	cytosol [GO:0005829]	FALSE	3-deoxy-manno-octulosonate cytidylyltransferase activity [GO:0008690]; magnesium ion binding [GO:0000287]	CMP-keto-3-deoxy-D-manno-octulosonic acid biosynthetic process [GO:0033468]; keto-3-deoxy-D-manno-octulosonic acid biosynthetic process [GO:0019294]	['CTP']
3.53e-14	optimal	b2312	P0AG16	REP-1ecf	TRUE	1ecf	X-ray diffraction	ESCHERICHIA COLI GLUTAMINE PHOSPHORIBOSYLPYROPHOSPHATE (PRPP) AMIDOTRANSFERASE	A	cytoplasm [GO:0005737]; cytosol [GO:0005829]	FALSE	amidophosphoribosyltransferase activity [GO:0004044]; identical protein binding [GO:0042802]; magnesium ion binding [GO:0000287]; transferase activity, transferring glycosyl groups [GO:0016757]	'de novo' IMP biosynthetic process [GO:0006189]; glutamine metabolic process [GO:0006541]; nucleoside metabolic process [GO:0009116]; purine nucleobase biosynthetic process [GO:0009113]; purine nucleotide biosynthetic process [GO:0006164]	['PIN']
0	optimal	b0783	P0A738	REP-4pya	TRUE	4pya	X-ray diffraction	MoaC K51A in complex with 3',8-cH2GTP	A		FALSE	cyclic pyranopterin monophosphate synthase activity [GO:0061799]; identical protein binding [GO:0042802]	Mo-molybdopterin cofactor biosynthetic process [GO:0006777]; protein hexamerization [GO:0034214]	['2X3']
7.64e-15	optimal	b3729	P17169	REP-4amv	TRUE	4amv	X-ray diffraction	E.COLI GLUCOSAMINE-6P SYNTHASE IN COMPLEX WITH FRUCTOSE-6P	A	cytosol [GO:0005829]	FALSE	carbohydrate derivative binding [GO:0097367]; glutamine-fructose-6-phosphate transaminase (isomerizing) activity [GO:0004360]	carbohydrate metabolic process [GO:0005975]; fructose 6-phosphate metabolic process [GO:0006002]; glutamine metabolic process [GO:0006541]; protein N-linked glycosylation [GO:0006487]; UDP-N-acetylglucosamine biosynthetic process [GO:0006048]; UDP-N-acetylglucosamine metabolic process [GO:0006047]	['F6R']
0	optimal	b4245	P0A786	REP-1ekx	TRUE	1ekx	X-ray diffraction	THE ISOLATED, UNREGULATED CATALYTIC TRIMER OF ASPARTATE TRANSCARBAMOYLASE COMPLEXED WITH BISUBSTRATE ANALOG PALA (N-(PHOSPHONACETYL)-L-ASPARTATE)	A	cytoplasm [GO:0005737]; cytosol [GO:0005829]	FALSE	amino acid binding [GO:0016597]; aspartate carbamoyltransferase activity [GO:0004070]; identical protein binding [GO:0042802]	'de novo' pyrimidine nucleobase biosynthetic process [GO:0006207]; 'de novo' UMP biosynthetic process [GO:0044205]; cellular amino acid metabolic process [GO:0006520]; nitrogen compound metabolic process [GO:0006807]; protein homotrimerization [GO:0070207]	['PAL']
0	optimal	b2746	P62617	REP-1gx1	TRUE	1gx1	X-ray diffraction	Structure of 2C-Methyl-D-erythritol-2,4-cyclodiphosphate Synthase	A		FALSE	2-C-methyl-D-erythritol 2,4-cyclodiphosphate synthase activity [GO:0008685]; identical protein binding [GO:0042802]; manganese ion binding [GO:0030145]; metal ion binding [GO:0046872]; zinc ion binding [GO:0008270]	isopentenyl diphosphate biosynthetic process, methylerythritol 4-phosphate pathway [GO:0019288]; terpenoid biosynthetic process [GO:0016114]; ubiquinone biosynthetic process [GO:0006744]	['CDP']
0	optimal	b0635	P0AD65	REP-6g9s	TRUE	6g9s	X-ray diffraction	Structural basis for the inhibition of E. coli PBP2	A	integral component of plasma membrane [GO:0005887]	TRUE	drug binding [GO:0008144]; penicillin binding [GO:0008658]; peptidoglycan L,D-transpeptidase activity [GO:0071972]; serine-type D-Ala-D-Ala carboxypeptidase activity [GO:0009002]	cell wall organization [GO:0071555]; peptidoglycan biosynthetic process [GO:0009252]; regulation of cell shape [GO:0008360]; response to antibiotic [GO:0046677]; response to drug [GO:0042493]	['ET5']
1.86e-12	optimal	b0639	P0A752	REP-1k4m	TRUE	1k4m	X-ray diffraction	Crystal structure of E.coli nicotinic acid mononucleotide adenylyltransferase complexed to deamido-NAD	A		FALSE	ATP binding [GO:0005524]; nicotinamide-nucleotide adenylyltransferase activity [GO:0000309]; nicotinate-nucleotide adenylyltransferase activity [GO:0004515]	'de novo' NAD biosynthetic process from aspartate [GO:0034628]; NAD biosynthetic process [GO:0009435]; NAD salvage [GO:0034355]	['NAD']
0	optimal	b0158	P37028	REP-5m29	TRUE	5m29	X-ray diffraction	Structure of cobinamide-bound BtuF, the periplasmic vitamin B12 binding protein in E.coli	A	outer membrane-bounded periplasmic space [GO:0030288]; periplasmic space [GO:0042597]	TRUE	cobalamin binding [GO:0031419]	cobalamin transport [GO:0015889]	['CBY']
-1.85e-15	optimal	b2476	P0A7D7	REP-2gqr	TRUE	2gqr	X-ray diffraction	SAICAR Synthetase Complexed with ADP-Mg2+	A	cytosol [GO:0005829]; membrane [GO:0016020]	TRUE	ATP binding [GO:0005524]; phosphoribosylaminoimidazolesuccinocarboxamide synthase activity [GO:0004639]	'de novo' IMP biosynthetic process [GO:0006189]; cobalamin biosynthetic process [GO:0009236]	['ADP']
0	optimal	b0174	P60472	REP-3sgv	TRUE	3sgv	X-ray diffraction	Crystal Structure of E. coli undecaprenyl pyrophosphate synthase in complex with BPH-1290	A	cytoplasm [GO:0005737]; cytosol [GO:0005829]	FALSE	di-trans,poly-cis-decaprenylcistransferase activity [GO:0008834]; magnesium ion binding [GO:0000287]; manganese ion binding [GO:0030145]; polyprenyltransferase activity [GO:0002094]	cell cycle [GO:0007049]; cell division [GO:0051301]; cell wall organization [GO:0071555]; Gram-negative-bacterium-type cell wall biogenesis [GO:0043164]; peptidoglycan biosynthetic process [GO:0009252]; polyprenol biosynthetic process [GO:0016094]; regulation of cell shape [GO:0008360]	['2BJ']
0	optimal	b0085	P22188	REP-1e8c	TRUE	1e8c	X-ray diffraction	Structure of MurE the UDP-N-acetylmuramyl tripeptide synthetase from E. coli	A	cytosol [GO:0005829]	FALSE	ATP binding [GO:0005524]; magnesium ion binding [GO:0000287]; UDP-N-acetylmuramoylalanyl-D-glutamate-2,6-diaminopimelate ligase activity [GO:0008765]	cell cycle [GO:0007049]; cell division [GO:0051301]; cell wall organization [GO:0071555]; peptidoglycan biosynthetic process [GO:0009252]; regulation of cell shape [GO:0008360]	['UAG']
1.43e-15	optimal	b1131	P0AB89	REP-2ptr	TRUE	2ptr	X-ray diffraction	Crystal structure of Escherichia coli adenylosuccinate lyase mutant H171A with bound adenylosuccinate substrate	A	cytosol [GO:0005829]	FALSE	(S)-2-(5-amino-1-(5-phospho-D-ribosyl)imidazole-4-carboxamido)succinate AMP-lyase (fumarate-forming) activity [GO:0070626]; N6-(1,2-dicarboxyethyl)AMP AMP-lyase (fumarate-forming) activity [GO:0004018]	'de novo' AMP biosynthetic process [GO:0044208]; 'de novo' IMP biosynthetic process [GO:0006189]; cellular response to DNA damage stimulus [GO:0006974]	['2SA']
0	optimal	b3972	P08373	REP-1mbb	TRUE	1mbb	X-ray diffraction	OXIDOREDUCTASE	A	cytoplasm [GO:0005737]; cytosol [GO:0005829]	FALSE	FAD binding [GO:0071949]; flavin adenine dinucleotide binding [GO:0050660]; UDP-N-acetylmuramate dehydrogenase activity [GO:0008762]	cell cycle [GO:0007049]; cell division [GO:0051301]; cell wall organization [GO:0071555]; peptidoglycan biosynthetic process [GO:0009252]; regulation of cell shape [GO:0008360]	['FAD', 'EEB']
0	optimal	b0420	P77488	REP-2o1s	TRUE	2o1s	X-ray diffraction	1-deoxy-D-xylulose 5-phosphate synthase (DXS) from Escherichia coli	A	cytosol [GO:0005829]	FALSE	1-deoxy-D-xylulose-5-phosphate synthase activity [GO:0008661]; magnesium ion binding [GO:0000287]; thiamine pyrophosphate binding [GO:0030976]; transferase activity, transferring aldehyde or ketonic groups [GO:0016744]	1-deoxy-D-xylulose 5-phosphate biosynthetic process [GO:0052865]; isopentenyl diphosphate biosynthetic process, methylerythritol 4-phosphate pathway [GO:0019288]; isoprenoid biosynthetic process [GO:0008299]; pyridoxine biosynthetic process [GO:0008615]; terpenoid biosynthetic process [GO:0016114]; thiamine biosynthetic process [GO:0009228]; ubiquinone biosynthetic process [GO:0006744]	['TDP']
0	optimal	b1098	P0A720	REP-4tmk	TRUE	4tmk	X-ray diffraction	COMPLEX OF E. COLI THYMIDYLATE KINASE WITH THE BISUBSTRATE INHIBITOR TP5A	A	cytoplasm [GO:0005737]; cytosol [GO:0005829]	FALSE	ATP binding [GO:0005524]; thymidylate kinase activity [GO:0004798]; uridylate kinase activity [GO:0009041]	dTDP biosynthetic process [GO:0006233]; dTTP biosynthetic process [GO:0006235]; dUDP biosynthetic process [GO:0006227]; nucleobase-containing small molecule interconversion [GO:0015949]	['T5A']
9.93e-12	optimal	b3974	P0A6I3	REP-1esm	TRUE	1esm	X-ray diffraction	STRUCTURAL BASIS FOR THE FEEDBACK REGULATION OF ESCHERICHIA COLI PANTOTHENATE KINASE BY COENZYME A	A	cytoplasm [GO:0005737]	FALSE	ATP binding [GO:0005524]; kinase activity [GO:0016301]; pantothenate kinase activity [GO:0004594]	coenzyme A biosynthetic process [GO:0015937]	['COA']
-6.08e-17	optimal	b3966	P06129	REP-2guf	TRUE	2guf	X-ray diffraction	In meso crystal structure of the cobalamin transporter, BtuB	A	cell [GO:0005623]; integral component of membrane [GO:0016021]; intrinsic component of cell outer membrane [GO:0031230]; pore complex [GO:0046930]	TRUE	ATPase-coupled vitamin B12 transmembrane transporter activity [GO:0015420]; enterobactin transmembrane transporter activity [GO:0042931]; ion channel activity [GO:0005216]; metal ion binding [GO:0046872]; porin activity [GO:0015288]; protein domain specific binding [GO:0019904]; siderophore uptake transmembrane transporter activity [GO:0015344]	cobalamin transport [GO:0015889]; enterobactin transport [GO:0042930]; ferric-enterobactin import into cell [GO:0015685]; ion transmembrane transport [GO:0034220]; siderophore-dependent iron import into cell [GO:0033214]	['MPG']
6.33e-16	optimal	b1208	P62615	REP-2ww4	TRUE	2ww4	X-ray diffraction	a triclinic crystal form of E. coli 4-diphosphocytidyl-2C-methyl-D- erythritol kinase	A		FALSE	4-(cytidine 5'-diphospho)-2-C-methyl-D-erythritol kinase activity [GO:0050515]; ATP binding [GO:0005524]	isopentenyl diphosphate biosynthetic process, methylerythritol 4-phosphate pathway [GO:0019288]; terpenoid biosynthetic process [GO:0016114]	['ADP']
0	optimal	b1281	P08244	REP-1eix	TRUE	1eix	X-ray diffraction	STRUCTURE OF OROTIDINE 5'-MONOPHOSPHATE DECARBOXYLASE FROM E. COLI, CO-CRYSTALLISED WITH THE INHIBITOR BMP	A	cytoplasm [GO:0005737]; cytosol [GO:0005829]	FALSE	carboxy-lyase activity [GO:0016831]; orotidine-5'-phosphate decarboxylase activity [GO:0004590]	'de novo' pyrimidine nucleobase biosynthetic process [GO:0006207]; 'de novo' UMP biosynthetic process [GO:0044205]; nucleobase-containing small molecule interconversion [GO:0015949]	['BMQ']
0	optimal	b3430	P0A6V1	REP-5l6v	TRUE	5l6v	X-ray diffraction	Crystal structure of E. coli ADP-glucose pyrophosphorylase (AGPase) in complex with a negative allosteric regulator adenosine monophosphate (AMP) - AGPase*AMP	A		FALSE	AMP binding [GO:0016208]; ATP binding [GO:0005524]; glucose-1-phosphate adenylyltransferase activity [GO:0008878]; identical protein binding [GO:0042802]; magnesium ion binding [GO:0000287]	glycogen biosynthetic process [GO:0005978]; protein homotetramerization [GO:0051289]	['AMP']
0	optimal	b0369	P0ACB2	REP-5mhb	TRUE	5mhb	X-ray diffraction	Product-Complex of E.coli 5-Amino Laevulinic Acid Dehydratase	A	cytosol [GO:0005829]	FALSE	magnesium ion binding [GO:0000287]; porphobilinogen synthase activity [GO:0004655]; zinc ion binding [GO:0008270]	heme biosynthetic process [GO:0006783]; protoporphyrinogen IX biosynthetic process [GO:0006782]	['PBG']
0	optimal	b2262	P0ABU0	REP-4i42	TRUE	4i42	X-ray diffraction	E.coli. 1,4-dihydroxy-2-naphthoyl coenzyme A synthase (ecMenB) in complex with 1-hydroxy-2-naphthoyl-CoA	A	cytosol [GO:0005829]	FALSE	1,4-dihydroxy-2-naphthoyl-CoA synthase activity [GO:0008935]; bicarbonate binding [GO:0071890]	menaquinone biosynthetic process [GO:0009234]	['1HA', 'BCT']
-6.62e-14	optimal	b3805	P06983	REP-1gtk	TRUE	1gtk	X-ray diffraction	Time-resolved and static-ensemble structural chemistry of hydroxymethylbilane synthase	A	cytoplasm [GO:0005737]; cytosol [GO:0005829]	FALSE	hydroxymethylbilane synthase activity [GO:0004418]	heme biosynthetic process [GO:0006783]; peptidyl-pyrromethane cofactor linkage [GO:0018160]; protoporphyrinogen IX biosynthetic process [GO:0006782]; tetrapyrrole biosynthetic process [GO:0033014]	['DPM']
0	optimal	b3429	P0A6U8	REP-2qzs	TRUE	2qzs	X-ray diffraction	Crystal Structure of Wild-type E.coli GS in complex with ADP and Glucose(wtGSb)	A	cytosol [GO:0005829]	FALSE	alpha-1,4-glucan synthase activity [GO:0033201]; glycogen (starch) synthase activity [GO:0004373]; starch synthase activity [GO:0009011]	cellular response to DNA damage stimulus [GO:0006974]; glycogen biosynthetic process [GO:0005978]	['250', 'ADP', 'GLC']
-2.78e-14	optimal	b3941	P0AEZ1	REP-3fst	TRUE	3fst	X-ray diffraction	Crystal Structure of Escherichia coli Methylenetetrahydrofolate Reductase Mutant Phe223Leu at pH 7.4	A	cytosol [GO:0005829]	FALSE	FAD binding [GO:0071949]; methylenetetrahydrofolate reductase (NAD(P)H) activity [GO:0004489]	methionine biosynthetic process [GO:0009086]; one-carbon metabolic process [GO:0006730]; protein homotetramerization [GO:0051289]; tetrahydrofolate biosynthetic process [GO:0046654]; tetrahydrofolate interconversion [GO:0035999]	['MRY', 'FAD']
0	optimal	b3058	P0AC16	REP-2o90	TRUE	2o90	X-ray diffraction	Atomic resolution crystal structure of E.coli dihydroneopterin aldolase in complex with neopterin	A	cytoplasm [GO:0005737]	FALSE	dihydroneopterin aldolase activity [GO:0004150]; identical protein binding [GO:0042802]; isomerase activity [GO:0016853]	folic acid biosynthetic process [GO:0046656]; folic acid-containing compound metabolic process [GO:0006760]; tetrahydrofolate biosynthetic process [GO:0046654]	['NEU']
0	optimal	b3730	P0ACC7	REP-1hv9	TRUE	1hv9	X-ray diffraction	STRUCTURE OF E. COLI GLMU: ANALYSIS OF PYROPHOSPHORYLASE AND ACETYLTRANSFERASE ACTIVE SITES	A	cytosol [GO:0005829]	FALSE	glucosamine-1-phosphate N-acetyltransferase activity [GO:0019134]; identical protein binding [GO:0042802]; magnesium ion binding [GO:0000287]; UDP-N-acetylglucosamine diphosphorylase activity [GO:0003977]	cell morphogenesis [GO:0000902]; cell wall organization [GO:0071555]; lipid A biosynthetic process [GO:0009245]; lipopolysaccharide biosynthetic process [GO:0009103]; peptidoglycan biosynthetic process [GO:0009252]; regulation of cell shape [GO:0008360]; UDP-N-acetylglucosamine biosynthetic process [GO:0006048]	['COA', 'UD1']
0	optimal	b0159	P0AF12	REP-3o4v	TRUE	3o4v	X-ray diffraction	Crystal structure of E. coli MTA/SAH nucleosidase in complex with (4-Chlorophenyl)thio-DADMe-ImmA	A	cytosol [GO:0005829]	FALSE	adenosylhomocysteine nucleosidase activity [GO:0008782]; identical protein binding [GO:0042802]; methylthioadenosine nucleosidase activity [GO:0008930]	L-methionine salvage from methylthioadenosine [GO:0019509]; L-methionine salvage from S-adenosylmethionine [GO:0019284]; purine deoxyribonucleoside catabolic process [GO:0046124]; toxic metabolite repair [GO:0110052]	['4CT']
0	optimal	b2315	P08192	REP-1w78	TRUE	1w78	X-ray diffraction	E.coli FolC in complex with DHPP and ADP	A	cytoplasm [GO:0005737]	FALSE	ATP binding [GO:0005524]; dihydrofolate synthase activity [GO:0008841]; metal ion binding [GO:0046872]; tetrahydrofolylpolyglutamate synthase activity [GO:0004326]	folic acid biosynthetic process [GO:0046656]; folic acid-containing compound biosynthetic process [GO:0009396]; one-carbon metabolic process [GO:0006730]; tetrahydrofolate biosynthetic process [GO:0046654]	['PD8', 'ADP']
0	optimal	b1062	P05020	REP-2z26	TRUE	2z26	X-ray diffraction	Thr110Ala dihydroorotase from E. coli	A	cytoplasm [GO:0005737]; cytosol [GO:0005829]	FALSE	dihydroorotase activity [GO:0004151]; zinc ion binding [GO:0008270]	'de novo' pyrimidine nucleobase biosynthetic process [GO:0006207]; 'de novo' UMP biosynthetic process [GO:0044205]; pyrimidine nucleotide biosynthetic process [GO:0006221]	['DOR', 'NCD']
0	optimal	b0096	P0A725	REP-4mqy	TRUE	4mqy	X-ray diffraction	Crystal Structure of the Escherichia coli LpxC/LPC-138 complex	A	cytoplasm [GO:0005737]	FALSE	deacetylase activity [GO:0019213]; iron ion binding [GO:0005506]; UDP-3-O-[3-hydroxymyristoyl] N-acetylglucosamine deacetylase activity [GO:0008759]; UDP-3-O-acyl-N-acetylglucosamine deacetylase activity [GO:0103117]; zinc ion binding [GO:0008270]	lipid A biosynthetic process [GO:0009245]	['UKW', '2CW']
