# Supplementary material for: Structural systems pharmacology: A framework for integrating metabolic network and structure-based virtual screening for drug discovery against bacteria
Source: PLoS One. 2021 Dec 14;16(12):e0261267. doi: 10.1371/journal.pone.0261267 (PMC8670682; doi:10.1371/journal.pone.0261267)
Supplement: S3 File — (XLSX) [file pone.0261267.s005.xlsx]

## Sheet: Sheet1
ligand	ZINC000003992105	ZINC000021297660	ZINC000009212427	ZINC000003938744	ZINC000036520252	ZINC000003938652	ZINC000003920027	ZINC000003977777	ZINC000004212945	ZINC000013911941	ZINC000035902489	ZINC000003802417	ZINC000018516586	ZINC000003977978	ZINC000004641374	ZINC000022851765	ZINC000100015048	ZINC000030691727	ZINC000004629876	ZINC000003830441	ZINC000019796087	ZINC000003800475	ZINC000014879992	ZINC000003830716	ZINC000003921872	ZINC000012402836	ZINC000001540998	ZINC000001530689	ZINC000001571009	ZINC000100013130	ZINC000003932831	ZINC000004215234	ZINC000016159083	ZINC000003872994	ZINC000242437513	ZINC000001534965	ZINC000004175630	ZINC000085540223	ZINC000001996784	ZINC000003830957	ZINC000003830960	ZINC000004474414	ZINC000000538275	ZINC000011616925	ZINC000008214619	ZINC000003798763	ZINC000003875259	ZINC000014164617	ZINC000004474460
bs_score_1a8r_GTP	0.45623	0.46079	0.46347	0.46375	0.46492	0.46623	0.46632	0.46992	0.47003	0.47009	0.47421	0.47424	0.47518	0.47539	0.47648	0.47683	0.47696	0.47723	0.47766	0.47792	0.47813	0.47862	0.47875	0.47963	0.47995	0.48017	0.48026	0.48094	0.48108	0.48275	0.48314	0.48346	0.48373	0.48403	0.48453	0.48464	0.48466	0.48562	0.4858	0.48632	0.4869	0.48716	0.48738	0.48754	0.48858	0.48868	0.48922	0.48923	0.4894
ligand	ZINC000000538386	ZINC000100036924	ZINC000084441937	ZINC000001530694	ZINC000014879992	ZINC000100001964	ZINC000003871923	ZINC000000621893	ZINC000013682481	ZINC000029319828	ZINC000004215234	ZINC000003776970	ZINC000000621853	ZINC000016052277	ZINC000003780893	ZINC000003938751	ZINC000014164617	ZINC000004097305	ZINC000019632718	ZINC000013831130	ZINC000030690433	ZINC000004212809	ZINC000004658603	ZINC000000601281	ZINC000004097286	ZINC000001850377	ZINC000001850376	ZINC000003826253	ZINC000003831128	ZINC000003982483	ZINC000001530639	ZINC000030691763	ZINC000019632713	ZINC000003816514	ZINC000003861599	ZINC000003810860	ZINC000003938652	ZINC000002032615	ZINC000003812841	ZINC000001530652	ZINC000001530689	ZINC000003875980	ZINC000034608502	ZINC000034089131	ZINC000000601317	ZINC000004212945	ZINC000003861806	ZINC000019361042	ZINC000003985982
bs_score_1aj0_PH2	0.40011	0.40907	0.4105	0.41305	0.41541	0.4155	0.42028	0.42047	0.42056	0.4217	0.42374	0.42394	0.424	0.42438	0.42445	0.42459	0.42508	0.42518	0.42518	0.42586	0.42612	0.42639	0.42639	0.42653	0.42717	0.42731	0.42732	0.42743	0.42746	0.42761	0.42762	0.42795	0.4281	0.42873	0.42918	0.42927	0.42932	0.42934	0.4295	0.43106	0.43134	0.43157	0.43169	0.43215	0.43353	0.43413	0.43429	0.43441	0.43534
ligand	ZINC000000591993	ZINC000000538627	ZINC000003812867	ZINC000004474443	ZINC000003914808	ZINC000003871978	ZINC000003830405	ZINC000019419017	ZINC000003830449	ZINC000016052277	ZINC000001539579	ZINC000003914809	ZINC000001530974	ZINC000004212851	ZINC000000896740	ZINC000000607971	ZINC000000537931	ZINC000100296828	ZINC000003914810	ZINC000004658557	ZINC000116473771	ZINC000003875439	ZINC000003875560	ZINC000084441937	ZINC000003876136	ZINC000022016976	ZINC000003875334	ZINC000002016037	ZINC000021981454	ZINC000003882036	ZINC000006858022	ZINC000005752191	ZINC000003776633	ZINC000001481815	ZINC000001530752	ZINC000001530761	ZINC000003873296	ZINC000001530973	ZINC000019364229	ZINC000031274852	ZINC000001530618	ZINC000003936683	ZINC000100296832	ZINC000001530751	ZINC000003791297	ZINC000084757007	ZINC000019632670	ZINC000003977981	ZINC000003873295
bs_score_1aj0_SAN	0.43581	0.43889	0.44706	0.45214	0.45215	0.45245	0.45343	0.45459	0.45465	0.45593	0.45702	0.45914	0.45938	0.46181	0.46211	0.46226	0.46258	0.463	0.46386	0.46386	0.46422	0.4644	0.46459	0.46486	0.4652	0.46701	0.46703	0.46758	0.47008	0.47085	0.47136	0.47188	0.47193	0.47199	0.47222	0.47239	0.47248	0.47255	0.47298	0.4732	0.4733	0.47355	0.47376	0.47401	0.47431	0.47449	0.47462	0.47482	0.47517
ligand	ZINC000085537014	ZINC000049841054	ZINC000003944422	ZINC000068204830	ZINC000008101127	ZINC000095551509	ZINC000029571072	ZINC000085432544	ZINC000085555528	ZINC000164528615	ZINC000169621223	ZINC000029416466	ZINC000085537053	ZINC000169289767	ZINC000150338699	ZINC000026664090	ZINC000164760756	ZINC000003938482	ZINC000026985532	ZINC000253632968	ZINC000003914596	ZINC000150338698	ZINC000028639340	ZINC000027990463	ZINC000004097343	ZINC000169621200	ZINC000004097344	ZINC000049637509	ZINC000003951740	ZINC000022448696	ZINC000049783788	ZINC000095564694	ZINC000028108825	ZINC000008220909	ZINC000003941496	ZINC000004099008	ZINC000169621220	ZINC000085537017	ZINC000028232750	ZINC000148723177	ZINC000004097427	ZINC000003943279	ZINC000004099009	ZINC000053683151	ZINC000003938746	ZINC000004393164	ZINC000049933061	ZINC000003978005	ZINC000096272772
bs_score_1dih_NDP	0.47775	0.49969	0.54769	0.5488	0.54885	0.54925	0.55153	0.55441	0.55742	0.56038	0.56126	0.56173	0.56191	0.56261	0.56379	0.56611	0.57743	0.5781	0.57813	0.58006	0.58113	0.58249	0.58637	0.59066	0.59184	0.59765	0.59948	0.60546	0.60994	0.61179	0.61852	0.6195	0.61962	0.62051	0.62547	0.63451	0.63461	0.63486	0.63804	0.64035	0.64317	0.64387	0.64483	0.64627	0.64985	0.65011	0.65015	0.65935	0.65997
ligand	ZINC000068204830	ZINC000049841054	ZINC000085537014	ZINC000169289767	ZINC000003938482	ZINC000003944422	ZINC000095564694	ZINC000008101127	ZINC000026664090	ZINC000028639340	ZINC000029416466	ZINC000029571072	ZINC000085432544	ZINC000027990463	ZINC000085537053	ZINC000085555528	ZINC000169621223	ZINC000095551509	ZINC000026985532	ZINC000164528615	ZINC000004097344	ZINC000150338698	ZINC000164760756	ZINC000253632968	ZINC000003914596	ZINC000004097343	ZINC000049637509	ZINC000150338699	ZINC000028108825	ZINC000003830276	ZINC000003941496	ZINC000085537017	ZINC000169621200	ZINC000022448696	ZINC000003951740	ZINC000049783788	ZINC000053683151	ZINC000028232750	ZINC000008220909	ZINC000003943279	ZINC000004099009	ZINC000004099008	ZINC000004097427	ZINC000014879972	ZINC000169621220	ZINC000008214629	ZINC000004393164	ZINC000049933061	ZINC000009164421
bs_score_1e8c_UAG	0.52206	0.5327	0.53695	0.54932	0.56492	0.56622	0.57486	0.57969	0.58404	0.58426	0.5894	0.58964	0.59264	0.59282	0.59478	0.59504	0.59555	0.59726	0.59818	0.59867	0.59883	0.59983	0.60337	0.60359	0.60472	0.60577	0.60885	0.61069	0.61191	0.61255	0.62232	0.62389	0.62619	0.62905	0.62957	0.64335	0.64437	0.64939	0.65038	0.65122	0.65136	0.65244	0.6561	0.65611	0.65884	0.66315	0.66362	0.66561	0.66782
ligand	ZINC000001530701	ZINC000000004785	ZINC000001530803	ZINC000003872738	ZINC000000014037	ZINC000000013156	ZINC000003861768	ZINC000002005550	ZINC000003874950	ZINC000000006310	ZINC000035999642	ZINC000001530947	ZINC000003629271	ZINC000018279854	ZINC000000012346	ZINC000000004724	ZINC000016929327	ZINC000001035331	ZINC000000020231	ZINC000000057464	ZINC000013545634	ZINC000003794711	ZINC000000136138	ZINC000003604264	ZINC000019168887	ZINC000000896731	ZINC000003830347	ZINC000002847375	ZINC000000056427	ZINC000000000850	ZINC000000001728	ZINC000000120319	ZINC000000057206	ZINC000036294079	ZINC000001531009	ZINC000000000215	ZINC000001530948	ZINC000000075008	ZINC000004228257	ZINC000000020241	ZINC000003787060	ZINC000003795098	ZINC000100014475	ZINC000100032379	ZINC000001997125	ZINC000000001979	ZINC000022056030	ZINC000013545636	ZINC000012503076
bs_score_1ecf_PIN	0.51206	0.52136	0.52521	0.52858	0.52877	0.52965	0.52967	0.53024	0.53039	0.53213	0.53271	0.53355	0.53447	0.5346	0.53539	0.53587	0.53592	0.53628	0.53639	0.5364	0.53821	0.53926	0.53995	0.54088	0.54101	0.54108	0.54115	0.54322	0.54325	0.54384	0.54389	0.54411	0.54417	0.54485	0.5449	0.54512	0.54549	0.54549	0.54559	0.54586	0.54607	0.54619	0.54627	0.5472	0.5475	0.54754	0.54799	0.5481	0.54829
ligand	ZINC000053229445	ZINC000096903163	ZINC000084400879	ZINC000085540219	ZINC000019796087	ZINC000003931840	ZINC000100013130	ZINC000242437512	ZINC000003807172	ZINC000008214418	ZINC000011681563	ZINC000100013500	ZINC000100074252	ZINC000242437513	ZINC000003917708	ZINC000003920266	ZINC000003817234	ZINC000003830716	ZINC000000643046	ZINC000043450326	ZINC000003812888	ZINC000014261579	ZINC000003993846	ZINC000000643143	ZINC000003941829	ZINC000003830959	ZINC000018324776	ZINC000022851765	ZINC000100378061	ZINC000001895505	ZINC000003915154	ZINC000003939013	ZINC000242437514	ZINC000003938704	ZINC000100003902	ZINC000003920657	ZINC000242437511	ZINC000003806063	ZINC000012503187	ZINC000014210457	ZINC000003830958	ZINC000003938744	ZINC000085540215	ZINC000003913937	ZINC000019796168	ZINC000100004345	ZINC000043100709	ZINC000028957444	ZINC000003800008
bs_score_1eix_BMQ	0.44461	0.4467	0.45034	0.45157	0.45388	0.45688	0.45856	0.4604	0.4641	0.46412	0.46543	0.46601	0.46872	0.46879	0.47021	0.47029	0.4708	0.47152	0.47182	0.47223	0.47244	0.4729	0.4731	0.47351	0.47358	0.47486	0.47617	0.47623	0.47625	0.47723	0.4773	0.47735	0.47742	0.47769	0.47924	0.47964	0.47969	0.47998	0.48001	0.48037	0.48057	0.4806	0.48149	0.48332	0.48344	0.48351	0.48396	0.48411	0.4846
ligand	ZINC000021982937	ZINC000033965961	ZINC000022851765	ZINC000022448097	ZINC000003830441	ZINC000096903163	ZINC000100013130	ZINC000008214418	ZINC000084400879	ZINC000100074252	ZINC000085540219	ZINC000003938704	ZINC000003807172	ZINC000003800008	ZINC000003938744	ZINC000003798537	ZINC000001536109	ZINC000242437513	ZINC000043100709	ZINC000003915154	ZINC000003920657	ZINC000014261579	ZINC000003931840	ZINC000085540215	ZINC000000643046	ZINC000003913937	ZINC000003806063	ZINC000014210457	ZINC000003941829	ZINC000011681563	ZINC000100055899	ZINC000012503187	ZINC000014879992	ZINC000013912394	ZINC000003927822	ZINC000004215234	ZINC000003830958	ZINC000011616925	ZINC000000537928	ZINC000003939013	ZINC000000538621	ZINC000003955219	ZINC000003977777	ZINC000001535101	ZINC000011615926	ZINC000019796087	ZINC000100003902	ZINC000100036924	ZINC000004212945
bs_score_1ekx_PAL	0.40467	0.43349	0.43504	0.45069	0.4524	0.45377	0.45463	0.46967	0.47344	0.47487	0.47751	0.47846	0.47876	0.4789	0.47899	0.479	0.4797	0.47985	0.48183	0.48326	0.48444	0.48471	0.48519	0.48682	0.48697	0.48739	0.48911	0.48925	0.48931	0.49267	0.49326	0.49384	0.49448	0.4945	0.49492	0.49502	0.49549	0.4956	0.49689	0.49716	0.49791	0.49801	0.49905	0.49929	0.49946	0.5002	0.50036	0.50117	0.50125
ligand	ZINC000004074875	ZINC000028108825	ZINC000003833846	ZINC000014210876	ZINC000004097427	ZINC000053683151	ZINC000004099008	ZINC000004099009	ZINC000096006023	ZINC000004097309	ZINC000014879972	ZINC000014210642	ZINC000003916214	ZINC000003938746	ZINC000003978005	ZINC000049637509	ZINC000004097310	ZINC000004097383	ZINC000052955754	ZINC000003831151	ZINC000003920719	ZINC000003941829	ZINC000008220909	ZINC000014210455	ZINC000169621200	ZINC000003977764	ZINC000011615927	ZINC000001538857	ZINC000169621220	ZINC000009164421	ZINC000100013500	ZINC000096272772	ZINC000003938684	ZINC000100022637	ZINC000100014909	ZINC000028232750	ZINC000004655029	ZINC000026011099	ZINC000001530886	ZINC000011615928	ZINC000148723177	ZINC000004393164	ZINC000003951740	ZINC000000896717	ZINC000003920355	ZINC000022448696	ZINC000049783788	ZINC000049933061	ZINC000022443609
bs_score_1eq2_ADQ	0.47631	0.4814	0.48397	0.48796	0.4946	0.49762	0.5003	0.50088	0.50139	0.50152	0.5021	0.50267	0.50545	0.50547	0.5081	0.50812	0.50961	0.51177	0.51286	0.5133	0.51623	0.51832	0.52091	0.52104	0.52174	0.52193	0.522	0.52277	0.52334	0.52362	0.52488	0.52579	0.52597	0.52614	0.52667	0.52719	0.52857	0.53142	0.53187	0.53199	0.53229	0.53312	0.53365	0.53379	0.53565	0.53585	0.53637	0.53695	0.53755
ligand	ZINC000085537014	ZINC000049841054	ZINC000095551509	ZINC000085537053	ZINC000164528615	ZINC000169621223	ZINC000003944422	ZINC000068204830	ZINC000029571072	ZINC000150338699	ZINC000026664090	ZINC000028108825	ZINC000169621200	ZINC000164760756	ZINC000008101127	ZINC000003938482	ZINC000253632968	ZINC000003914596	ZINC000085432544	ZINC000029416466	ZINC000085555528	ZINC000026985532	ZINC000150338698	ZINC000049637509	ZINC000028639340	ZINC000008220909	ZINC000003951740	ZINC000004097344	ZINC000003941496	ZINC000027990463	ZINC000095564694	ZINC000169289767	ZINC000022448696	ZINC000004097343	ZINC000028232750	ZINC000049783788	ZINC000085537017	ZINC000169621220	ZINC000053683151	ZINC000014210876	ZINC000004099008	ZINC000014879972	ZINC000003831151	ZINC000096006023	ZINC000004099009	ZINC000049933061	ZINC000009164421	ZINC000004097427	ZINC000004097309
bs_score_1eq2_NAP	0.50755	0.52008	0.54045	0.55592	0.5623	0.56466	0.56661	0.56913	0.56953	0.57222	0.57254	0.57358	0.57435	0.57606	0.5772	0.57731	0.57746	0.58322	0.58477	0.58509	0.5855	0.58688	0.60285	0.60509	0.60674	0.62265	0.62341	0.62401	0.62493	0.62568	0.6261	0.6277	0.62784	0.629	0.63761	0.63884	0.64033	0.642	0.65131	0.65344	0.65585	0.65675	0.6571	0.65737	0.66032	0.66035	0.6639	0.66557	0.66653
ligand	ZINC000085537014	ZINC000049841054	ZINC000169621223	ZINC000085432544	ZINC000095551509	ZINC000164528615	ZINC000068204830	ZINC000085537053	ZINC000169621200	ZINC000085555528	ZINC000003938482	ZINC000029571072	ZINC000029416466	ZINC000150338699	ZINC000026664090	ZINC000003944422	ZINC000008101127	ZINC000164760756	ZINC000253632968	ZINC000026985532	ZINC000003914596	ZINC000150338698	ZINC000095564694	ZINC000028639340	ZINC000028108825	ZINC000169289767	ZINC000049637509	ZINC000003951740	ZINC000004097344	ZINC000008220909	ZINC000022448696	ZINC000003941496	ZINC000027990463	ZINC000085537017	ZINC000004097343	ZINC000004099008	ZINC000049783788	ZINC000028232750	ZINC000003943279	ZINC000053683151	ZINC000169621220	ZINC000003938746	ZINC000004074875	ZINC000004099009	ZINC000004097427	ZINC000003941829	ZINC000148723177	ZINC000004097383	ZINC000014210876
bs_score_1esm_COA	0.53501	0.53677	0.56222	0.57183	0.57521	0.57802	0.58084	0.58174	0.58647	0.58753	0.59074	0.59256	0.59386	0.59417	0.59418	0.59515	0.60126	0.60265	0.61179	0.61349	0.61573	0.61681	0.61912	0.62132	0.6226	0.62994	0.63376	0.63717	0.6389	0.64074	0.64473	0.64811	0.64902	0.65422	0.65537	0.65984	0.66038	0.66237	0.66396	0.67056	0.67131	0.67269	0.67693	0.67894	0.68019	0.68489	0.68522	0.68865	0.6887
ligand	ZINC000003875483	ZINC000000001370	ZINC000000402954	ZINC000000896634	ZINC000000004351	ZINC000000000740	ZINC000000057533	ZINC000000006427	ZINC000000004893	ZINC000000389747	ZINC000000009073	ZINC000022116612	ZINC000000001261	ZINC000000403533	ZINC000003807917	ZINC000000057255	ZINC000003918138	ZINC000000020253	ZINC000009302201	ZINC000000057254	ZINC000001530764	ZINC000001530688	ZINC000003812983	ZINC000019156872	ZINC000000004778	ZINC000000014864	ZINC000003823492	ZINC000003806721	ZINC000001530741	ZINC000000007295	ZINC000000001773	ZINC000007997952	ZINC000001280665	ZINC000028973446	ZINC000003813003	ZINC000003981610	ZINC000001530621	ZINC000003818808	ZINC000001530611	ZINC000095626706	ZINC000000057253	ZINC000028973441	ZINC000245204949	ZINC000000000565	ZINC000003813047	ZINC000001842633	ZINC000003802690	ZINC000000056647	ZINC000002525885
bs_score_1g6s_GPJ	0.44285	0.45216	0.45378	0.45849	0.45851	0.46143	0.46375	0.46378	0.46443	0.4657	0.46776	0.47218	0.47309	0.47359	0.47546	0.47626	0.4765	0.47655	0.47751	0.47771	0.47803	0.47803	0.47893	0.47957	0.48119	0.48129	0.48234	0.48234	0.48305	0.48322	0.48336	0.48375	0.48385	0.48418	0.48426	0.48458	0.48555	0.48663	0.48664	0.48709	0.48771	0.48809	0.48865	0.48879	0.48905	0.48951	0.48965	0.48967	0.4906
ligand	ZINC000000538621	ZINC000019796087	ZINC000242437513	ZINC000003920266	ZINC000030691736	ZINC000003830716	ZINC000022851765	ZINC000003830957	ZINC000084400879	ZINC000085540215	ZINC000003830958	ZINC000003920657	ZINC000027428713	ZINC000085540223	ZINC000003992105	ZINC000003977777	ZINC000000643046	ZINC000016159083	ZINC000003806063	ZINC000030691760	ZINC000003782818	ZINC000001536109	ZINC000003798537	ZINC000000538275	ZINC000033965961	ZINC000003872931	ZINC000100013130	ZINC000003830960	ZINC000003930376	ZINC000004215234	ZINC000003781943	ZINC000003830947	ZINC000030691727	ZINC000084441937	ZINC000068153186	ZINC000004629876	ZINC000003830959	ZINC000001530689	ZINC000012402836	ZINC000100055899	ZINC000003938744	ZINC000003812863	ZINC000003801163	ZINC000003830212	ZINC000004468780	ZINC000043100709	ZINC000096903163	ZINC000043195697	ZINC000034089131
bs_score_1g6s_S3P	0.41497	0.41575	0.42101	0.42442	0.42452	0.42563	0.4289	0.42967	0.43084	0.43206	0.4328	0.43305	0.43352	0.43431	0.43559	0.43578	0.43602	0.43694	0.43745	0.43782	0.43862	0.43948	0.4397	0.44003	0.44051	0.4409	0.441	0.44102	0.44163	0.44163	0.44171	0.44194	0.44319	0.44338	0.44341	0.4437	0.44386	0.44503	0.44583	0.44628	0.44671	0.44751	0.44756	0.44807	0.44818	0.4482	0.44843	0.44852	0.44887
ligand	ZINC000029416466	ZINC000150338699	ZINC000003944422	ZINC000026664090	ZINC000003914596	ZINC000164528615	ZINC000169621223	ZINC000085432544	ZINC000049841054	ZINC000068204830	ZINC000085555528	ZINC000164760756	ZINC000029571072	ZINC000026985532	ZINC000253632968	ZINC000003938482	ZINC000085537053	ZINC000085537014	ZINC000150338698	ZINC000095551509	ZINC000169621200	ZINC000028108825	ZINC000028639340	ZINC000003951740	ZINC000008101127	ZINC000022448696	ZINC000085537017	ZINC000049783788	ZINC000008220909	ZINC000004097344	ZINC000169289767	ZINC000049637509	ZINC000027990463	ZINC000003941496	ZINC000004097343	ZINC000028232750	ZINC000169621220	ZINC000004393164	ZINC000095564694	ZINC000053683151	ZINC000004099008	ZINC000004097427	ZINC000014210876	ZINC000004074875	ZINC000004099009	ZINC000148723177	ZINC000009164421	ZINC000003943279	ZINC000096006023
bs_score_1g7v_PAI	0.46049	0.46133	0.46389	0.46653	0.47074	0.47097	0.4718	0.47238	0.47448	0.47595	0.47651	0.48112	0.48254	0.48414	0.48447	0.48647	0.48874	0.49068	0.49072	0.49272	0.49603	0.51022	0.5178	0.52442	0.52462	0.53258	0.53293	0.53306	0.5334	0.53635	0.54183	0.54284	0.5434	0.54639	0.54869	0.55011	0.55213	0.55414	0.56218	0.5642	0.57405	0.57566	0.5774	0.58329	0.58412	0.58878	0.59051	0.59206	0.59239
ligand	ZINC000008214692	ZINC000001571009	ZINC000030691727	ZINC000012402836	ZINC000242437511	ZINC000095619101	ZINC000003918453	ZINC000003920266	ZINC000242437514	ZINC000003830212	ZINC000001530601	ZINC000003872994	ZINC000035902489	ZINC000003932831	ZINC000003802417	ZINC000242437512	ZINC000003830960	ZINC000004629876	ZINC000000537928	ZINC000003830716	ZINC000004474414	ZINC000003930376	ZINC000012468792	ZINC000013911941	ZINC000000538275	ZINC000019632614	ZINC000003830959	ZINC000022851765	ZINC000043195697	ZINC000018516586	ZINC000001851149	ZINC000003830957	ZINC000019796087	ZINC000004641374	ZINC000242437513	ZINC000003820029	ZINC000001996117	ZINC000003938744	ZINC000001996784	ZINC000001319780	ZINC000066166864	ZINC000003977777	ZINC000003938652	ZINC000100055899	ZINC000100015048	ZINC000004474460	ZINC000003931840	ZINC000002005305	ZINC000016159083
bs_score_1gpm_AMP	0.4437	0.44388	0.44625	0.44691	0.44871	0.45134	0.4544	0.45469	0.457	0.4577	0.45826	0.46137	0.46401	0.46438	0.46524	0.4656	0.46563	0.46758	0.46777	0.46815	0.4684	0.46984	0.47033	0.47071	0.47073	0.47127	0.47156	0.47165	0.47404	0.47414	0.47436	0.47456	0.47532	0.47611	0.47618	0.47639	0.47642	0.47649	0.47666	0.47668	0.47673	0.47674	0.47698	0.47708	0.47718	0.47748	0.4783	0.4793	0.47933
ligand	ZINC000000491073	ZINC000003812984	ZINC000003875483	ZINC000118912393	ZINC000004215736	ZINC000095616603	ZINC000000014037	ZINC000001280665	ZINC000000020228	ZINC000085205451	ZINC000019594599	ZINC000000000509	ZINC000000968310	ZINC000000057206	ZINC000000001681	ZINC000003201907	ZINC000002525885	ZINC000000020783	ZINC000011677376	ZINC000003806721	ZINC000100014475	ZINC000000896709	ZINC000000009342	ZINC000000000575	ZINC000000000903	ZINC000000000506	ZINC000000403533	ZINC000002522648	ZINC000003812983	ZINC000000020237	ZINC000000000853	ZINC000002020233	ZINC000000000456	ZINC000000896711	ZINC000000968305	ZINC000000020250	ZINC000000001267	ZINC000001997125	ZINC000001530929	ZINC000000056647	ZINC000003802690	ZINC000013520815	ZINC000000002041	ZINC000013831141	ZINC000019632917	ZINC000000403079	ZINC000003831139	ZINC000000006156	ZINC000001530621
bs_score_1gpm_POP	0.48158	0.48486	0.48711	0.49231	0.4929	0.49598	0.49647	0.49865	0.49924	0.50033	0.50062	0.50152	0.50153	0.50183	0.50247	0.50255	0.50294	0.50331	0.50332	0.50405	0.50473	0.50514	0.50627	0.50686	0.50697	0.50722	0.50814	0.50816	0.50846	0.51012	0.51021	0.51027	0.51058	0.51167	0.51171	0.51175	0.5124	0.513	0.51373	0.51501	0.51524	0.51527	0.51606	0.51644	0.51648	0.51658	0.51691	0.51757	0.51772
ligand	ZINC000003941829	ZINC000053229445	ZINC000004097383	ZINC000003938684	ZINC000100013500	ZINC000022443609	ZINC000004097404	ZINC000004655029	ZINC000043450324	ZINC000026011099	ZINC000043450326	ZINC000028467879	ZINC000022448983	ZINC000100003902	ZINC000003955219	ZINC000003915154	ZINC000003913937	ZINC000052955754	ZINC000096272772	ZINC000100004343	ZINC000014261579	ZINC000003920355	ZINC000014210457	ZINC000070466416	ZINC000014210455	ZINC000019796087	ZINC000100378061	ZINC000003927822	ZINC000096903163	ZINC000003978005	ZINC000003931840	ZINC000100004345	ZINC000011615926	ZINC000003993846	ZINC000003938746	ZINC000011681563	ZINC000012503187	ZINC000100022637	ZINC000098023177	ZINC000003812888	ZINC000011615928	ZINC000100014909	ZINC000003939013	ZINC000014210642	ZINC000003871832	ZINC000053683151	ZINC000085540219	ZINC000084668739	ZINC000003871960
bs_score_1gsa_ADP	0.36596	0.38836	0.38972	0.39386	0.39893	0.39966	0.39978	0.40781	0.40841	0.41214	0.41328	0.41368	0.41436	0.41458	0.41635	0.41851	0.42072	0.42168	0.42195	0.42247	0.42292	0.42308	0.42388	0.4246	0.42594	0.42641	0.4268	0.42701	0.42882	0.42922	0.42985	0.43067	0.43111	0.43121	0.43143	0.43167	0.43182	0.43236	0.4327	0.43386	0.43455	0.4348	0.4375	0.43752	0.4381	0.43952	0.43998	0.44043	0.4417
ligand	ZINC000003941829	ZINC000004097404	ZINC000004097383	ZINC000043450324	ZINC000053229445	ZINC000043450326	ZINC000004655029	ZINC000003938684	ZINC000022443609	ZINC000100003902	ZINC000014210455	ZINC000014210457	ZINC000026011099	ZINC000003915154	ZINC000085540219	ZINC000014261579	ZINC000003955219	ZINC000019796087	ZINC000100013500	ZINC000100014909	ZINC000100378061	ZINC000100004343	ZINC000096272772	ZINC000003807172	ZINC000003929022	ZINC000003927822	ZINC000096903163	ZINC000000537928	ZINC000052955754	ZINC000011681563	ZINC000014210642	ZINC000084400879	ZINC000003931840	ZINC000003993846	ZINC000070466416	ZINC000100022637	ZINC000003913937	ZINC000003920355	ZINC000003938746	ZINC000011615928	ZINC000003871832	ZINC000003978005	ZINC000100004345	ZINC000003938704	ZINC000003925861	ZINC000011615926	ZINC000022448983	ZINC000012503187	ZINC000003833846
bs_score_1gsa_GSH	0.42759	0.44099	0.44373	0.44545	0.44735	0.45191	0.45369	0.45455	0.45581	0.46132	0.46152	0.46179	0.46227	0.4633	0.46483	0.4656	0.46587	0.46667	0.46798	0.46896	0.47001	0.47156	0.47256	0.47299	0.47345	0.47458	0.47473	0.47591	0.47669	0.47716	0.47719	0.47876	0.48013	0.48154	0.48161	0.48239	0.48302	0.48303	0.484	0.48416	0.48443	0.48482	0.48491	0.48698	0.48759	0.48831	0.48853	0.4886	0.48911
ligand	ZINC000169621200	ZINC000028108825	ZINC000003941496	ZINC000085537053	ZINC000169621223	ZINC000026664090	ZINC000169621220	ZINC000253632968	ZINC000003914596	ZINC000164760756	ZINC000022448696	ZINC000008220909	ZINC000150338699	ZINC000026985532	ZINC000029416466	ZINC000003951740	ZINC000085432544	ZINC000085555528	ZINC000028232750	ZINC000004097427	ZINC000029571072	ZINC000003944422	ZINC000049783788	ZINC000009164421	ZINC000150338698	ZINC000014210876	ZINC000164528615	ZINC000049637509	ZINC000085537017	ZINC000004099008	ZINC000096006023	ZINC000003833846	ZINC000053683151	ZINC000008101127	ZINC000004097310	ZINC000003938482	ZINC000004099009	ZINC000003920719	ZINC000004074875	ZINC000004097344	ZINC000003938746	ZINC000028639340	ZINC000068204830	ZINC000148723177	ZINC000003916214	ZINC000095551509	ZINC000004097309	ZINC000014879972	ZINC000004097343
bs_score_1gtk_DPM	0.41729	0.4238	0.44665	0.44694	0.44695	0.45094	0.46279	0.46587	0.46606	0.46687	0.46731	0.46734	0.46737	0.47197	0.47281	0.47422	0.47453	0.47932	0.47942	0.47995	0.48051	0.48174	0.48758	0.49045	0.49053	0.49225	0.49703	0.50154	0.50482	0.50529	0.50876	0.51405	0.51522	0.51702	0.51883	0.52178	0.52204	0.52393	0.52476	0.52849	0.53302	0.5332	0.53358	0.53415	0.53559	0.53591	0.53648	0.5373	0.53739
ligand	ZINC000035902489	ZINC000001319780	ZINC000008214692	ZINC000242437514	ZINC000003802417	ZINC000003920027	ZINC000001530689	ZINC000003938652	ZINC000003816514	ZINC000012402836	ZINC000004175630	ZINC000242437511	ZINC000035801098	ZINC000034608502	ZINC000034089131	ZINC000000601317	ZINC000000601281	ZINC000014164617	ZINC000003831128	ZINC000003992105	ZINC000004212945	ZINC000030690433	ZINC000003977978	ZINC000003920266	ZINC000030691763	ZINC000003918453	ZINC000003982483	ZINC000004215234	ZINC000001552908	ZINC000003830960	ZINC000000538275	ZINC000043195697	ZINC000003977777	ZINC000003921872	ZINC000018516586	ZINC000021297660	ZINC000001996784	ZINC000030691727	ZINC000003875259	ZINC000003780893	ZINC000004212809	ZINC000004658603	ZINC000003932831	ZINC000004083606	ZINC000005224188	ZINC000004629876	ZINC000001996117	ZINC000053683345	ZINC000001481956
bs_score_1gx1_CDP	0.43869	0.43998	0.44141	0.44772	0.4509	0.45179	0.45293	0.45312	0.45337	0.45563	0.45588	0.45679	0.45708	0.4584	0.45909	0.45975	0.46013	0.46055	0.4614	0.46157	0.46192	0.46329	0.4633	0.46354	0.46426	0.4643	0.46476	0.46586	0.46776	0.46807	0.46814	0.46828	0.46884	0.46892	0.46896	0.46899	0.46987	0.47	0.47008	0.47026	0.47128	0.47128	0.47173	0.47195	0.47195	0.47195	0.47221	0.47242	0.47268
ligand	ZINC000072318121	ZINC000053229445	ZINC000003990451	ZINC000001571009	ZINC000000537928	ZINC000000538065	ZINC000003785268	ZINC000003931840	ZINC000068202099	ZINC000003986735	ZINC000003830441	ZINC000019632618	ZINC000003872994	ZINC000003913937	ZINC000003805768	ZINC000066166864	ZINC000012468792	ZINC000000643138	ZINC000022448097	ZINC000003873936	ZINC000036701290	ZINC000001530579	ZINC000003812888	ZINC000001895505	ZINC000003812306	ZINC000022851765	ZINC000022448983	ZINC000096903163	ZINC000011681563	ZINC000004095858	ZINC000084400879	ZINC000000537791	ZINC000011616925	ZINC000242437512	ZINC000003824921	ZINC000095619100	ZINC000003918453	ZINC000000643153	ZINC000100013500	ZINC000003930376	ZINC000028957444	ZINC000084758235	ZINC000030691727	ZINC000003806104	ZINC000003993846	ZINC000003830716	ZINC000008214418	ZINC000100013130	ZINC000003817234
bs_score_1hv9_COA	0.44362	0.45558	0.45926	0.45973	0.4634	0.46461	0.46512	0.46561	0.46657	0.46724	0.46733	0.46873	0.47127	0.47375	0.47392	0.47625	0.47641	0.47647	0.47821	0.47858	0.47893	0.48	0.4803	0.48084	0.48189	0.48229	0.48352	0.48427	0.48447	0.48499	0.48528	0.48684	0.48719	0.48769	0.48807	0.49138	0.49199	0.49217	0.49233	0.49314	0.49346	0.49429	0.49473	0.49481	0.4949	0.49515	0.49535	0.4954	0.4954
ligand	ZINC000085432544	ZINC000150338698	ZINC000003941496	ZINC000169621223	ZINC000003914596	ZINC000085555528	ZINC000026664090	ZINC000029416466	ZINC000085537053	ZINC000008101127	ZINC000026985532	ZINC000253632968	ZINC000164760756	ZINC000169621200	ZINC000003938482	ZINC000049637509	ZINC000029571072	ZINC000003944422	ZINC000003951740	ZINC000022448696	ZINC000028108825	ZINC000068204830	ZINC000169621220	ZINC000049783788	ZINC000008220909	ZINC000164528615	ZINC000053683151	ZINC000028639340	ZINC000027990463	ZINC000150338699	ZINC000028232750	ZINC000004097344	ZINC000004097343	ZINC000148723177	ZINC000085537017	ZINC000004099008	ZINC000169289767	ZINC000004393164	ZINC000049933061	ZINC000004099009	ZINC000049841054	ZINC000003938746	ZINC000095551509	ZINC000004097427	ZINC000004074875	ZINC000003978005	ZINC000096006023	ZINC000085537014	ZINC000096272772
bs_score_1hv9_UD1	0.44473	0.44847	0.45099	0.45914	0.46136	0.46143	0.4616	0.46178	0.46181	0.4647	0.47557	0.47744	0.4778	0.47793	0.48054	0.48115	0.48258	0.48283	0.48316	0.48516	0.48928	0.49143	0.49762	0.50057	0.5042	0.50462	0.50522	0.50535	0.50768	0.51105	0.51783	0.52264	0.52448	0.52606	0.52624	0.52721	0.5374	0.53989	0.54079	0.54229	0.54252	0.54344	0.54443	0.54866	0.54996	0.55044	0.55195	0.55219	0.55279
ligand	ZINC000003914596	ZINC000085432544	ZINC000150338698	ZINC000026985532	ZINC000026664090	ZINC000003941496	ZINC000085537053	ZINC000085555528	ZINC000028108825	ZINC000049637509	ZINC000169621223	ZINC000003951740	ZINC000022448696	ZINC000029416466	ZINC000008101127	ZINC000253632968	ZINC000003944422	ZINC000029571072	ZINC000164760756	ZINC000169621200	ZINC000049783788	ZINC000008220909	ZINC000169621220	ZINC000053683151	ZINC000003938482	ZINC000150338699	ZINC000028232750	ZINC000068204830	ZINC000085537017	ZINC000004099008	ZINC000164528615	ZINC000027990463	ZINC000028639340	ZINC000095564694	ZINC000004097427	ZINC000003938746	ZINC000004097344	ZINC000004099009	ZINC000009164421	ZINC000004097343	ZINC000096006023	ZINC000148723177	ZINC000004393164	ZINC000003978005	ZINC000014210876	ZINC000095551509	ZINC000169289767	ZINC000003941829	ZINC000004074875
bs_score_1i52_CTP	0.4401	0.44046	0.44399	0.45419	0.45602	0.45809	0.45837	0.45842	0.45982	0.46175	0.46446	0.46631	0.46905	0.46949	0.47038	0.47453	0.4756	0.47754	0.47906	0.48509	0.48683	0.48925	0.49386	0.49858	0.50179	0.50274	0.50341	0.5035	0.50476	0.50622	0.50847	0.50932	0.51322	0.51371	0.51377	0.51624	0.51949	0.52462	0.52673	0.52861	0.53034	0.5304	0.53539	0.53898	0.53981	0.54167	0.54607	0.54658	0.54658
ligand	ZINC000085537014	ZINC000049841054	ZINC000068204830	ZINC000095551509	ZINC000008101127	ZINC000003944422	ZINC000169289767	ZINC000085432544	ZINC000150338698	ZINC000085537053	ZINC000026664090	ZINC000003938482	ZINC000169621223	ZINC000029416466	ZINC000027990463	ZINC000164528615	ZINC000004097344	ZINC000095564694	ZINC000026985532	ZINC000028639340	ZINC000085555528	ZINC000003914596	ZINC000253632968	ZINC000164760756	ZINC000029571072	ZINC000150338699	ZINC000004097343	ZINC000169621200	ZINC000003951740	ZINC000028108825	ZINC000049783788	ZINC000003941496	ZINC000049637509	ZINC000022448696	ZINC000008220909	ZINC000169621220	ZINC000028232750	ZINC000004393164	ZINC000053683151	ZINC000004099008	ZINC000085537017	ZINC000003830276	ZINC000003943279	ZINC000003938746	ZINC000004097427	ZINC000004074875	ZINC000004099009	ZINC000014210876	ZINC000049933061
bs_score_1k4m_NAD	0.51617	0.53312	0.55139	0.57078	0.57714	0.57905	0.58228	0.58264	0.58403	0.58771	0.58943	0.59113	0.59336	0.59338	0.5937	0.59796	0.60006	0.60439	0.60551	0.6072	0.60742	0.61181	0.61438	0.61438	0.61533	0.61643	0.62151	0.62453	0.63125	0.63777	0.64009	0.6436	0.64585	0.64832	0.65673	0.65679	0.65788	0.6604	0.66072	0.66339	0.66402	0.6681	0.67213	0.67314	0.67412	0.67778	0.68021	0.68137	0.68276
ligand	ZINC000004097383	ZINC000014210455	ZINC000026011099	ZINC000043450324	ZINC000003941829	ZINC000022443609	ZINC000003938684	ZINC000004097404	ZINC000004655029	ZINC000096272772	ZINC000053229445	ZINC000100013500	ZINC000003978005	ZINC000052955754	ZINC000100022637	ZINC000014210876	ZINC000004099008	ZINC000003833846	ZINC000003915154	ZINC000011615928	ZINC000053683151	ZINC000003938746	ZINC000003955219	ZINC000100378061	ZINC000100014909	ZINC000100003902	ZINC000004097310	ZINC000043450326	ZINC000014261579	ZINC000014210642	ZINC000096903163	ZINC000100013130	ZINC000001538857	ZINC000004099009	ZINC000003927822	ZINC000014879972	ZINC000011615927	ZINC000003807172	ZINC000003913937	ZINC000043202140	ZINC000003977764	ZINC000043200832	ZINC000003920719	ZINC000019796087	ZINC000004097309	ZINC000001530886	ZINC000070466416	ZINC000003993846	ZINC000085540219
bs_score_1kjx_IMP	0.40778	0.40967	0.41638	0.41808	0.41845	0.42224	0.42378	0.42723	0.42907	0.42993	0.43534	0.43684	0.4416	0.44248	0.44425	0.44897	0.44901	0.45108	0.45164	0.45318	0.45329	0.45346	0.45477	0.4562	0.45625	0.45725	0.45817	0.45963	0.46009	0.4607	0.46296	0.46303	0.46365	0.4642	0.46573	0.46917	0.47052	0.47082	0.4714	0.47286	0.47308	0.47379	0.47595	0.47622	0.47641	0.47659	0.47827	0.47934	0.47962
ligand	ZINC000242437511	ZINC000242437514	ZINC000242437512	ZINC000003830716	ZINC000001571009	ZINC000003930376	ZINC000019796168	ZINC000053229445	ZINC000008214692	ZINC000084400879	ZINC000003931840	ZINC000003920266	ZINC000000537928	ZINC000043195697	ZINC000000643046	ZINC000100055899	ZINC000242437513	ZINC000095619100	ZINC000003918453	ZINC000100013130	ZINC000018324776	ZINC000000538275	ZINC000003830959	ZINC000096903163	ZINC000003830960	ZINC000003938744	ZINC000085540215	ZINC000030691727	ZINC000003917708	ZINC000011681563	ZINC000003830212	ZINC000003807172	ZINC000003817234	ZINC000030691736	ZINC000001996117	ZINC000019796087	ZINC000003920657	ZINC000003820029	ZINC000001530601	ZINC000003798537	ZINC000004474405	ZINC000003800008	ZINC000003806063	ZINC000013912394	ZINC000068247389	ZINC000003938704	ZINC000003830957	ZINC000003830958	ZINC000019632614
bs_score_1l0i_PSR	0.39959	0.40314	0.40554	0.40725	0.40981	0.4112	0.41151	0.41449	0.4163	0.41891	0.41942	0.4209	0.42221	0.42263	0.42271	0.42373	0.4249	0.42522	0.42554	0.4256	0.42682	0.42764	0.42778	0.42856	0.42898	0.42917	0.42963	0.4301	0.43138	0.43274	0.43309	0.43314	0.43417	0.4345	0.43481	0.43534	0.43577	0.43608	0.43637	0.43652	0.43713	0.43735	0.43759	0.43781	0.43866	0.44099	0.44106	0.44224	0.44366
ligand	ZINC000085537014	ZINC000049841054	ZINC000169621223	ZINC000095551509	ZINC000169621200	ZINC000164528615	ZINC000150338699	ZINC000085537053	ZINC000028108825	ZINC000085555528	ZINC000026985532	ZINC000029416466	ZINC000003914596	ZINC000164760756	ZINC000085432544	ZINC000026664090	ZINC000003938482	ZINC000253632968	ZINC000068204830	ZINC000029571072	ZINC000003944422	ZINC000003941496	ZINC000008101127	ZINC000049783788	ZINC000169621220	ZINC000049637509	ZINC000003951740	ZINC000150338698	ZINC000085537017	ZINC000008220909	ZINC000004097343	ZINC000028232750	ZINC000028639340	ZINC000169289767	ZINC000004097427	ZINC000095564694	ZINC000004097344	ZINC000014879972	ZINC000022448696	ZINC000096006023	ZINC000004099008	ZINC000009164421	ZINC000003943279	ZINC000027990463	ZINC000004099009	ZINC000014210876	ZINC000003831151	ZINC000053683151	ZINC000004074875
bs_score_1mbb_EEB	0.50991	0.51335	0.52106	0.53141	0.53929	0.55222	0.55306	0.55352	0.56127	0.56168	0.56183	0.56252	0.56906	0.57731	0.58102	0.58133	0.58201	0.58214	0.58961	0.59387	0.59526	0.61224	0.61612	0.61648	0.61838	0.62209	0.62229	0.62281	0.62459	0.62598	0.6265	0.62888	0.63008	0.63904	0.64119	0.64156	0.64501	0.64546	0.64574	0.65086	0.65393	0.65932	0.66261	0.66287	0.6633	0.66506	0.66588	0.66663	0.66667
ligand	ZINC000049841054	ZINC000085537014	ZINC000095551509	ZINC000169621223	ZINC000169621200	ZINC000003944422	ZINC000068204830	ZINC000026664090	ZINC000028108825	ZINC000029416466	ZINC000164528615	ZINC000003914596	ZINC000150338699	ZINC000028639340	ZINC000169289767	ZINC000085537053	ZINC000164760756	ZINC000253632968	ZINC000008101127	ZINC000003951740	ZINC000029571072	ZINC000027990463	ZINC000004097343	ZINC000026985532	ZINC000085555528	ZINC000004097344	ZINC000095564694	ZINC000150338698	ZINC000085432544	ZINC000008220909	ZINC000049637509	ZINC000169621220	ZINC000028232750	ZINC000003941496	ZINC000009164421	ZINC000085537017	ZINC000022448696	ZINC000014210876	ZINC000096006023	ZINC000004099008	ZINC000003938482	ZINC000004097427	ZINC000003943279	ZINC000049783788	ZINC000004097310	ZINC000004099009	ZINC000004097309	ZINC000053683151	ZINC000004074875
bs_score_1mbb_FAD	0.57444	0.58503	0.60185	0.60789	0.60958	0.61075	0.61215	0.6136	0.61507	0.61529	0.62596	0.62931	0.63014	0.63098	0.63473	0.63614	0.63754	0.64066	0.64379	0.64515	0.64611	0.64622	0.64839	0.64958	0.65544	0.65795	0.65916	0.66021	0.66138	0.67042	0.67258	0.67528	0.67559	0.6759	0.67874	0.67922	0.68041	0.68331	0.68735	0.68914	0.69081	0.69223	0.69597	0.69707	0.69805	0.69856	0.69883	0.70133	0.70219
ligand	ZINC000085537014	ZINC000049841054	ZINC000095551509	ZINC000008101127	ZINC000068204830	ZINC000085432544	ZINC000003944422	ZINC000026664090	ZINC000029571072	ZINC000003938482	ZINC000085555528	ZINC000085537053	ZINC000169621223	ZINC000164528615	ZINC000029416466	ZINC000150338698	ZINC000003914596	ZINC000028639340	ZINC000150338699	ZINC000026985532	ZINC000164760756	ZINC000253632968	ZINC000169289767	ZINC000049637509	ZINC000027990463	ZINC000169621200	ZINC000004097344	ZINC000004097343	ZINC000003951740	ZINC000028108825	ZINC000085537017	ZINC000003941496	ZINC000022448696	ZINC000095564694	ZINC000053683151	ZINC000049783788	ZINC000028232750	ZINC000004099008	ZINC000169621220	ZINC000003938746	ZINC000003943279	ZINC000008220909	ZINC000004097427	ZINC000004393164	ZINC000004099009	ZINC000100378061	ZINC000049933061	ZINC000003978005	ZINC000009164421
bs_score_1nyt_NAP	0.50251	0.53211	0.55985	0.56411	0.5674	0.57163	0.57189	0.57283	0.57515	0.57549	0.57603	0.58104	0.58222	0.58478	0.58531	0.58732	0.58974	0.59341	0.59485	0.59516	0.59974	0.60171	0.60425	0.60565	0.6129	0.61679	0.62153	0.62175	0.62278	0.62511	0.62832	0.6299	0.63109	0.63766	0.64002	0.64496	0.64807	0.64939	0.65005	0.65629	0.65634	0.65675	0.6598	0.66089	0.66135	0.66796	0.67131	0.67163	0.67318
ligand	ZINC000004468780	ZINC000001530689	ZINC000000601281	ZINC000030691763	ZINC000003871923	ZINC000035902489	ZINC000001996117	ZINC000035801098	ZINC000003831128	ZINC000019796087	ZINC000084441937	ZINC000003992105	ZINC000018516586	ZINC000014879992	ZINC000001546066	ZINC000021297660	ZINC000001530694	ZINC000003802417	ZINC000003816514	ZINC000100036924	ZINC000000538386	ZINC000004474443	ZINC000003875259	ZINC000016052277	ZINC000100001964	ZINC000003921872	ZINC000043195697	ZINC000000538658	ZINC000000601317	ZINC000002032615	ZINC000060325170	ZINC000040430143	ZINC000013986658	ZINC000003819392	ZINC000009212428	ZINC000001999441	ZINC000003776970	ZINC000027428713	ZINC000004215234	ZINC000008214692	ZINC000003798757	ZINC000053683345	ZINC000003977978	ZINC000001850377	ZINC000072267023	ZINC000004213946	ZINC000019361042	ZINC000000621853	ZINC000030690433
bs_score_1q0q_DXP	0.40969	0.41252	0.41377	0.41472	0.41709	0.41847	0.41939	0.41953	0.42233	0.42252	0.42341	0.42391	0.42539	0.42705	0.42769	0.4283	0.42846	0.42914	0.42961	0.4297	0.43017	0.43027	0.43052	0.4318	0.43286	0.43328	0.4335	0.43395	0.43458	0.43473	0.4348	0.4349	0.43504	0.43514	0.43534	0.43583	0.43625	0.43628	0.43665	0.43675	0.43699	0.43704	0.4372	0.43785	0.43788	0.43791	0.43801	0.43805	0.43846
ligand	ZINC000085537014	ZINC000049841054	ZINC000068204830	ZINC000085555528	ZINC000095551509	ZINC000029416466	ZINC000003914596	ZINC000164528615	ZINC000003944422	ZINC000169289767	ZINC000003938482	ZINC000085432544	ZINC000029571072	ZINC000150338698	ZINC000150338699	ZINC000169621223	ZINC000026664090	ZINC000008101127	ZINC000085537053	ZINC000164760756	ZINC000049637509	ZINC000253632968	ZINC000169621200	ZINC000027990463	ZINC000095564694	ZINC000028639340	ZINC000003951740	ZINC000026985532	ZINC000022448696	ZINC000169621220	ZINC000004097344	ZINC000049783788	ZINC000028108825	ZINC000008220909	ZINC000028232750	ZINC000053683151	ZINC000004097343	ZINC000085537017	ZINC000004099008	ZINC000009164421	ZINC000003941496	ZINC000004393164	ZINC000003943279	ZINC000004074875	ZINC000003938746	ZINC000004099009	ZINC000049933061	ZINC000014879972	ZINC000100378061
bs_score_1q0q_NDP	0.52937	0.53604	0.57267	0.58621	0.5864	0.58893	0.59104	0.59161	0.59288	0.59456	0.59479	0.59503	0.59554	0.59825	0.60006	0.60024	0.60647	0.60993	0.61258	0.61328	0.61406	0.61551	0.62071	0.62219	0.62265	0.62404	0.62757	0.62883	0.62971	0.63624	0.6366	0.64468	0.64608	0.6515	0.65415	0.65475	0.65617	0.65666	0.65763	0.65857	0.66049	0.66471	0.66541	0.66598	0.67336	0.67357	0.67368	0.67485	0.67661
ligand	ZINC000085537014	ZINC000049841054	ZINC000095551509	ZINC000169621223	ZINC000085537053	ZINC000003944422	ZINC000068204830	ZINC000028108825	ZINC000164528615	ZINC000150338699	ZINC000169621200	ZINC000029416466	ZINC000003914596	ZINC000026664090	ZINC000026985532	ZINC000003938482	ZINC000253632968	ZINC000164760756	ZINC000085555528	ZINC000029571072	ZINC000085432544	ZINC000008101127	ZINC000003951740	ZINC000028639340	ZINC000169289767	ZINC000004097344	ZINC000085537017	ZINC000004097343	ZINC000150338698	ZINC000095564694	ZINC000022448696	ZINC000028232750	ZINC000049783788	ZINC000049637509	ZINC000008220909	ZINC000003941496	ZINC000169621220	ZINC000014210876	ZINC000027990463	ZINC000009164421	ZINC000014879972	ZINC000096006023	ZINC000004099008	ZINC000003831151	ZINC000004097427	ZINC000004097309	ZINC000004099009	ZINC000003938746	ZINC000003977764
bs_score_1q7b_NAP	0.55479	0.55884	0.57604	0.58327	0.5933	0.5954	0.59669	0.59756	0.59883	0.59936	0.60062	0.60544	0.60781	0.6094	0.6094	0.61058	0.611	0.61168	0.61627	0.62417	0.62532	0.63349	0.63501	0.63842	0.63995	0.64096	0.64346	0.64621	0.64984	0.65305	0.65533	0.65657	0.65929	0.65951	0.66018	0.66212	0.66829	0.67126	0.67181	0.67377	0.67576	0.67701	0.67887	0.68327	0.68586	0.68626	0.68754	0.69144	0.6931
ligand	ZINC000001996117	ZINC000003992105	ZINC000019796087	ZINC000008214692	ZINC000003920266	ZINC000003977777	ZINC000003977978	ZINC000085540223	ZINC000003802417	ZINC000003938652	ZINC000001530601	ZINC000001319780	ZINC000021297660	ZINC000016159083	ZINC000003830716	ZINC000004474414	ZINC000030691736	ZINC000030691763	ZINC000242437511	ZINC000003816514	ZINC000003830212	ZINC000001552908	ZINC000004212945	ZINC000242437514	ZINC000004629876	ZINC000012402836	ZINC000003932831	ZINC000027428713	ZINC000003782818	ZINC000004215234	ZINC000043195697	ZINC000014879992	ZINC000030691760	ZINC000004474460	ZINC000003921872	ZINC000004641374	ZINC000242437513	ZINC000084400879	ZINC000035902489	ZINC000030691727	ZINC000003781943	ZINC000001530689	ZINC000004175630	ZINC000003938744	ZINC000003831128	ZINC000014164617	ZINC000000538275	ZINC000068153186	ZINC000000601317
bs_score_1r6w_164	0.388	0.39829	0.40091	0.40555	0.40666	0.41147	0.41285	0.41466	0.41614	0.41693	0.41739	0.4181	0.41939	0.42	0.42	0.42165	0.42175	0.42178	0.42248	0.42261	0.42333	0.42367	0.42375	0.42401	0.42489	0.42521	0.4256	0.42583	0.42592	0.42633	0.42649	0.42657	0.4269	0.42732	0.42844	0.42851	0.42908	0.4303	0.43063	0.43068	0.43075	0.43077	0.43085	0.43137	0.43207	0.43242	0.43318	0.43319	0.43325
ligand	ZINC000003807172	ZINC000019796087	ZINC000003941829	ZINC000096903163	ZINC000021982937	ZINC000085540219	ZINC000043450326	ZINC000100013130	ZINC000053229445	ZINC000100074252	ZINC000033965961	ZINC000100003902	ZINC000003913937	ZINC000011681563	ZINC000014210457	ZINC000003938704	ZINC000022448097	ZINC000003830441	ZINC000014261579	ZINC000008214418	ZINC000022851765	ZINC000003915154	ZINC000043100709	ZINC000012503187	ZINC000022447798	ZINC000003939013	ZINC000003927822	ZINC000003955219	ZINC000003931840	ZINC000003800008	ZINC000013912394	ZINC000003938684	ZINC000003798537	ZINC000003929022	ZINC000084400879	ZINC000100055899	ZINC000003993846	ZINC000003812306	ZINC000004655029	ZINC000084668739	ZINC000100013500	ZINC000028957444	ZINC000003817234	ZINC000004097383	ZINC000003920657	ZINC000001895505	ZINC000011616925	ZINC000003806063	ZINC000003917708
bs_score_1rqj_IPE	0.43175	0.43817	0.44619	0.452	0.45432	0.4548	0.45653	0.4572	0.45768	0.45909	0.46092	0.46164	0.46288	0.46646	0.46672	0.46727	0.46781	0.46781	0.46866	0.46877	0.46987	0.47005	0.4712	0.47159	0.4732	0.47328	0.47419	0.47441	0.47656	0.47752	0.47827	0.47963	0.48061	0.482	0.48222	0.48229	0.48256	0.48276	0.48494	0.48512	0.48514	0.48576	0.48631	0.48682	0.48768	0.48784	0.48791	0.48871	0.48877
ligand	ZINC000004097404	ZINC000053229445	ZINC000043450324	ZINC000022443609	ZINC000026011099	ZINC000004655029	ZINC000043450326	ZINC000014210455	ZINC000003941829	ZINC000004097383	ZINC000096272772	ZINC000014210457	ZINC000003938684	ZINC000003978005	ZINC000052955754	ZINC000100003902	ZINC000003955219	ZINC000001538857	ZINC000003807172	ZINC000003938746	ZINC000100378061	ZINC000003927822	ZINC000014210876	ZINC000003915154	ZINC000100022637	ZINC000019796087	ZINC000242437512	ZINC000085540219	ZINC000096903163	ZINC000053683151	ZINC000014261579	ZINC000084400879	ZINC000100014909	ZINC000242437511	ZINC000242437514	ZINC000014210642	ZINC000004099008	ZINC000001530886	ZINC000011615927	ZINC000011681563	ZINC000100004345	ZINC000043200832	ZINC000003931840	ZINC000003929022	ZINC000003833846	ZINC000004074875	ZINC000100004343	ZINC000004097310	ZINC000003993846
bs_score_1rqj_RIS	0.44281	0.44928	0.45125	0.45717	0.45798	0.46603	0.4682	0.46993	0.47106	0.4715	0.48445	0.48489	0.48527	0.48866	0.48952	0.49033	0.49083	0.49114	0.49228	0.49243	0.49478	0.49526	0.49767	0.49785	0.49963	0.50111	0.50191	0.50221	0.50283	0.50386	0.50444	0.50512	0.50531	0.50788	0.50848	0.50851	0.51016	0.51106	0.51116	0.51125	0.51162	0.51272	0.51293	0.51305	0.5141	0.51566	0.51598	0.51736	0.52057
ligand	ZINC000100013500	ZINC000053229445	ZINC000100378061	ZINC000043450326	ZINC000003913937	ZINC000003824921	ZINC000003871832	ZINC000003872566	ZINC000000537928	ZINC000003941829	ZINC000084668739	ZINC000022448983	ZINC000003938684	ZINC000100003902	ZINC000004097383	ZINC000011681563	ZINC000003812888	ZINC000003931840	ZINC000014261579	ZINC000012503187	ZINC000003805768	ZINC000022443609	ZINC000003915154	ZINC000098023177	ZINC000003993846	ZINC000014210457	ZINC000085540219	ZINC000100004343	ZINC000070466416	ZINC000003926298	ZINC000011615926	ZINC000100004345	ZINC000096903163	ZINC000004097404	ZINC000003807172	ZINC000019796087	ZINC000003927822	ZINC000100014909	ZINC000003830716	ZINC000003939013	ZINC000096272772	ZINC000003925861	ZINC000003812306	ZINC000003920355	ZINC000028957444	ZINC000084758235	ZINC000003830441	ZINC000003830959	ZINC000000643143
bs_score_1va6_ADP	0.41856	0.419	0.42314	0.43369	0.43753	0.44179	0.44306	0.44447	0.44594	0.44649	0.44792	0.44897	0.44969	0.45319	0.45396	0.45598	0.45616	0.45624	0.45795	0.45818	0.45858	0.45879	0.45913	0.45948	0.46097	0.46123	0.46281	0.4631	0.46322	0.46396	0.46635	0.46662	0.46688	0.46709	0.46737	0.46741	0.46776	0.46847	0.46915	0.46916	0.46944	0.47017	0.47028	0.47069	0.47159	0.47172	0.47279	0.47351	0.47429
ligand	ZINC000043450326	ZINC000053229445	ZINC000003941829	ZINC000100013500	ZINC000014210457	ZINC000100003902	ZINC000003938684	ZINC000003929022	ZINC000004655029	ZINC000043450324	ZINC000085540219	ZINC000019796087	ZINC000004097404	ZINC000011681563	ZINC000003915154	ZINC000014261579	ZINC000003927822	ZINC000100004345	ZINC000096903163	ZINC000004097383	ZINC000003807172	ZINC000003955219	ZINC000026011099	ZINC000003917708	ZINC000100074252	ZINC000084400879	ZINC000003938704	ZINC000003993846	ZINC000242437512	ZINC000003817234	ZINC000022443609	ZINC000003913937	ZINC000000537928	ZINC000100378061	ZINC000100004343	ZINC000003939013	ZINC000012503187	ZINC000003925861	ZINC000008214418	ZINC000096272772	ZINC000003830716	ZINC000003871832	ZINC000100014909	ZINC000014210455	ZINC000003931840	ZINC000011615926	ZINC000052955754	ZINC000014210876	ZINC000003920266
bs_score_1va6_P2S	0.42471	0.42584	0.43611	0.43912	0.4399	0.44438	0.44596	0.44735	0.44851	0.44924	0.44943	0.45094	0.45285	0.45351	0.45417	0.45541	0.45626	0.45664	0.45677	0.457	0.45707	0.45776	0.45816	0.45835	0.45931	0.4605	0.46177	0.46486	0.46537	0.46621	0.46794	0.46808	0.46812	0.46831	0.47049	0.4715	0.47222	0.47372	0.47496	0.47617	0.477	0.47763	0.4779	0.47817	0.47953	0.47978	0.48023	0.48042	0.48074
ligand	ZINC000053683151	ZINC000004099008	ZINC000003978005	ZINC000053229445	ZINC000003938746	ZINC000004655029	ZINC000004074875	ZINC000003833846	ZINC000004393164	ZINC000004099009	ZINC000014210876	ZINC000004097383	ZINC000022443609	ZINC000004097427	ZINC000003941829	ZINC000004097404	ZINC000026011099	ZINC000052955754	ZINC000014210455	ZINC000003916214	ZINC000003938684	ZINC000003914596	ZINC000014210642	ZINC000014879972	ZINC000043450326	ZINC000049637509	ZINC000096272772	ZINC000100013500	ZINC000049783788	ZINC000085432544	ZINC000001538857	ZINC000004097309	ZINC000003951740	ZINC000011615927	ZINC000014210457	ZINC000008220909	ZINC000003920719	ZINC000028108825	ZINC000096006023	ZINC000169621220	ZINC000009164421	ZINC000085537053	ZINC000001530886	ZINC000100022637	ZINC000026985532	ZINC000003831151	ZINC000148723177	ZINC000100003902	ZINC000100014909
bs_score_1w78_ADP	0.42271	0.42291	0.4312	0.4347	0.43764	0.43776	0.43984	0.43992	0.44144	0.44257	0.44319	0.44368	0.44589	0.45192	0.45424	0.45643	0.4565	0.45708	0.45797	0.45898	0.459	0.46153	0.4622	0.46382	0.4645	0.46625	0.46632	0.46832	0.47148	0.47191	0.47402	0.47434	0.47488	0.47504	0.47527	0.47536	0.47654	0.47674	0.47703	0.47712	0.47857	0.47884	0.47918	0.47957	0.48147	0.48186	0.48221	0.48274	0.48288
ligand	ZINC000053683151	ZINC000004097427	ZINC000004099008	ZINC000169621220	ZINC000003914596	ZINC000028108825	ZINC000049637509	ZINC000008220909	ZINC000085432544	ZINC000003938746	ZINC000148723177	ZINC000004393164	ZINC000150338698	ZINC000009164421	ZINC000004099009	ZINC000003978005	ZINC000085555528	ZINC000022448696	ZINC000026985532	ZINC000003951740	ZINC000049783788	ZINC000026664090	ZINC000014210876	ZINC000003941496	ZINC000028232750	ZINC000008101127	ZINC000049933061	ZINC000028639340	ZINC000085537053	ZINC000004074875	ZINC000169621223	ZINC000022443609	ZINC000029416466	ZINC000004655029	ZINC000003916214	ZINC000096272772	ZINC000096006023	ZINC000003833846	ZINC000003943279	ZINC000003944422	ZINC000014879972	ZINC000029571072	ZINC000253632968	ZINC000003938684	ZINC000100013500	ZINC000052955754	ZINC000164760756	ZINC000053229445	ZINC000085537017
bs_score_1w78_PD8	0.42155	0.43282	0.43719	0.44061	0.44089	0.44297	0.4446	0.44762	0.45148	0.45153	0.45158	0.45219	0.45289	0.46106	0.46117	0.46321	0.46453	0.46608	0.46665	0.46718	0.46727	0.47163	0.47226	0.47616	0.47642	0.4778	0.47868	0.47928	0.47969	0.4797	0.4799	0.48037	0.48214	0.48295	0.48724	0.48782	0.48811	0.48819	0.49048	0.49073	0.4909	0.49177	0.49503	0.49704	0.49734	0.49737	0.49744	0.49844	0.49919
ligand	ZINC000085537014	ZINC000068204830	ZINC000169289767	ZINC000049841054	ZINC000003938482	ZINC000008101127	ZINC000029571072	ZINC000095551509	ZINC000004097343	ZINC000029416466	ZINC000085432544	ZINC000169621223	ZINC000003944422	ZINC000026664090	ZINC000150338698	ZINC000049637509	ZINC000253632968	ZINC000095564694	ZINC000085555528	ZINC000150338699	ZINC000028108825	ZINC000027990463	ZINC000164760756	ZINC000004097344	ZINC000169621200	ZINC000164528615	ZINC000085537017	ZINC000085537053	ZINC000003914596	ZINC000026985532	ZINC000003951740	ZINC000028232750	ZINC000028639340	ZINC000022448696	ZINC000049783788	ZINC000008220909	ZINC000004099008	ZINC000004393164	ZINC000053229445	ZINC000003941496	ZINC000169621220	ZINC000004099009	ZINC000053683151	ZINC000003938746	ZINC000148723177	ZINC000009164421	ZINC000004097427	ZINC000049933061	ZINC000004097383
bs_score_1wxi_AMP	0.5609	0.56188	0.57391	0.57406	0.57799	0.57829	0.60104	0.60131	0.60147	0.60485	0.60562	0.61218	0.61274	0.61473	0.6148	0.62035	0.62089	0.62128	0.62266	0.62456	0.62486	0.62568	0.62578	0.62725	0.62891	0.62928	0.62992	0.63048	0.63077	0.6406	0.64092	0.64507	0.64662	0.64738	0.64854	0.65308	0.65602	0.65756	0.66136	0.66285	0.66473	0.66556	0.66643	0.66774	0.66808	0.6706	0.67132	0.67469	0.67505
ligand	ZINC000028108825	ZINC000004099008	ZINC000049637509	ZINC000096006023	ZINC000004099009	ZINC000004393164	ZINC000148723177	ZINC000053683151	ZINC000004074875	ZINC000028639340	ZINC000014210876	ZINC000049933061	ZINC000009164421	ZINC000014879972	ZINC000004097427	ZINC000003914596	ZINC000169621220	ZINC000003951740	ZINC000003978005	ZINC000008220909	ZINC000085537053	ZINC000003833846	ZINC000003938746	ZINC000003941829	ZINC000004097309	ZINC000004097383	ZINC000014210642	ZINC000003831151	ZINC000003938684	ZINC000100378061	ZINC000003941496	ZINC000053229445	ZINC000000896717	ZINC000095564694	ZINC000003916214	ZINC000052955754	ZINC000028232750	ZINC000003920719	ZINC000096272772	ZINC000100022637	ZINC000026664090	ZINC000049783788	ZINC000001612996	ZINC000003977764	ZINC000026985532	ZINC000085432544	ZINC000169621200	ZINC000022448696	ZINC000014210455
bs_score_2gqr_ADP	0.45876	0.46407	0.4731	0.4745	0.47491	0.48026	0.48466	0.48615	0.48668	0.48884	0.49252	0.49267	0.49612	0.4969	0.49739	0.50052	0.50235	0.50296	0.50305	0.50335	0.50436	0.50467	0.50591	0.50772	0.50794	0.51156	0.51288	0.51329	0.51336	0.51345	0.51365	0.51448	0.51654	0.51684	0.51709	0.51785	0.5181	0.51965	0.51997	0.523	0.52404	0.52555	0.52606	0.52616	0.52734	0.52757	0.52813	0.52867	0.52922
ligand	ZINC000022443609	ZINC000003941829	ZINC000053229445	ZINC000004097404	ZINC000043450324	ZINC000004097383	ZINC000022448983	ZINC000043450326	ZINC000100013500	ZINC000096272772	ZINC000003938684	ZINC000100004343	ZINC000100014909	ZINC000003920355	ZINC000004655029	ZINC000003913937	ZINC000100378061	ZINC000070466416	ZINC000003871832	ZINC000026011099	ZINC000100004345	ZINC000003915154	ZINC000003955219	ZINC000014210455	ZINC000004474682	ZINC000003872566	ZINC000003927822	ZINC000003993846	ZINC000052955754	ZINC000014261579	ZINC000100022637	ZINC000003926298	ZINC000100003902	ZINC000019796087	ZINC000003929022	ZINC000014210457	ZINC000011681563	ZINC000003978005	ZINC000003931840	ZINC000000537928	ZINC000096903163	ZINC000003938746	ZINC000028467879	ZINC000019632618	ZINC000003812888	ZINC000098023177	ZINC000003807172	ZINC000014210642	ZINC000011615928
bs_score_2guf_MPG	0.40156	0.4046	0.40669	0.40733	0.41276	0.41285	0.41674	0.41789	0.41856	0.42096	0.42191	0.4227	0.42581	0.42766	0.42882	0.42973	0.43044	0.43255	0.43394	0.43419	0.43436	0.43459	0.43494	0.43507	0.43537	0.43548	0.43564	0.437	0.43828	0.43851	0.43943	0.43949	0.44046	0.44098	0.44158	0.44187	0.44227	0.44335	0.44336	0.44342	0.44412	0.44559	0.44583	0.44652	0.44662	0.44685	0.44735	0.44841	0.4492
ligand	ZINC000003944422	ZINC000068204830	ZINC000003938482	ZINC000169621223	ZINC000028108825	ZINC000150338699	ZINC000169289767	ZINC000028639340	ZINC000169621200	ZINC000253632968	ZINC000003914596	ZINC000026985532	ZINC000029416466	ZINC000164760756	ZINC000008101127	ZINC000029571072	ZINC000085537053	ZINC000026664090	ZINC000164528615	ZINC000004097344	ZINC000085555528	ZINC000085432544	ZINC000095564694	ZINC000049841054	ZINC000085537017	ZINC000150338698	ZINC000004097343	ZINC000027990463	ZINC000095551509	ZINC000003951740	ZINC000085537014	ZINC000003941496	ZINC000049637509	ZINC000022448696	ZINC000028232750	ZINC000049783788	ZINC000008220909	ZINC000003943279	ZINC000096006023	ZINC000169621220	ZINC000004099008	ZINC000009164421	ZINC000014879972	ZINC000004097427	ZINC000003977764	ZINC000004099009	ZINC000148723177	ZINC000014210876	ZINC000004393164
bs_score_2h1h_AFH	0.46857	0.47137	0.47318	0.47508	0.47551	0.47723	0.48272	0.48873	0.49114	0.49212	0.49214	0.49288	0.49379	0.49426	0.49582	0.49667	0.49863	0.50396	0.50522	0.5086	0.5105	0.51529	0.51715	0.51741	0.51759	0.52235	0.52319	0.52376	0.52832	0.53098	0.53113	0.53561	0.54054	0.55262	0.55398	0.55436	0.55581	0.55832	0.55929	0.56871	0.56905	0.57146	0.57186	0.57242	0.57667	0.58001	0.58462	0.58521	0.58921
ligand	ZINC000085537053	ZINC000085555528	ZINC000029416466	ZINC000085432544	ZINC000169621223	ZINC000026664090	ZINC000003914596	ZINC000164528615	ZINC000150338699	ZINC000026985532	ZINC000169621200	ZINC000164760756	ZINC000003944422	ZINC000049841054	ZINC000253632968	ZINC000029571072	ZINC000095551509	ZINC000068204830	ZINC000150338698	ZINC000003951740	ZINC000028108825	ZINC000008101127	ZINC000085537014	ZINC000003941496	ZINC000022448696	ZINC000169621220	ZINC000003938482	ZINC000008220909	ZINC000049637509	ZINC000028232750	ZINC000049783788	ZINC000053683151	ZINC000004097427	ZINC000004099008	ZINC000009164421	ZINC000085537017	ZINC000028639340	ZINC000169289767	ZINC000014210876	ZINC000027990463	ZINC000004099009	ZINC000004097344	ZINC000095564694	ZINC000004074875	ZINC000003833846	ZINC000004097343	ZINC000004097383	ZINC000004393164	ZINC000003978005
bs_score_2iw1_U2F	0.4088	0.41297	0.41517	0.4157	0.41849	0.4227	0.42562	0.42589	0.42789	0.42842	0.43286	0.43442	0.43589	0.44042	0.44466	0.44689	0.4539	0.46223	0.46438	0.46792	0.46859	0.47175	0.47687	0.47774	0.4819	0.48255	0.48474	0.49392	0.49763	0.50074	0.50333	0.50747	0.5139	0.51465	0.51796	0.51813	0.52418	0.52515	0.52983	0.52993	0.53038	0.53219	0.53239	0.5354	0.54041	0.54328	0.54458	0.54463	0.54504
ligand	ZINC000085432544	ZINC000029571072	ZINC000026664090	ZINC000085555528	ZINC000003944422	ZINC000085537053	ZINC000150338698	ZINC000003914596	ZINC000029416466	ZINC000026985532	ZINC000008101127	ZINC000169621223	ZINC000164760756	ZINC000253632968	ZINC000003938482	ZINC000150338699	ZINC000068204830	ZINC000049637509	ZINC000022448696	ZINC000028108825	ZINC000164528615	ZINC000003951740	ZINC000169621200	ZINC000003941496	ZINC000028639340	ZINC000095551509	ZINC000027990463	ZINC000028232750	ZINC000008220909	ZINC000085537014	ZINC000049841054	ZINC000049783788	ZINC000169621220	ZINC000169289767	ZINC000085537017	ZINC000095564694	ZINC000004097343	ZINC000053683151	ZINC000004097344	ZINC000049933061	ZINC000004099009	ZINC000004099008	ZINC000004097427	ZINC000148723177	ZINC000003938746	ZINC000009164421	ZINC000003978005	ZINC000003943279	ZINC000014879972
bs_score_2o1s_TDP	0.42129	0.42696	0.42874	0.43177	0.43335	0.44087	0.44119	0.44497	0.44582	0.44835	0.44952	0.45108	0.4588	0.45903	0.46005	0.46503	0.46755	0.46846	0.46888	0.47659	0.47719	0.47904	0.4814	0.49294	0.49377	0.49654	0.49791	0.50006	0.5035	0.50356	0.50741	0.50834	0.50848	0.51003	0.51115	0.51125	0.51444	0.51814	0.52052	0.52142	0.52382	0.52542	0.52828	0.53728	0.53998	0.53998	0.54401	0.54432	0.55141
ligand	ZINC000003938695	ZINC000013540519	ZINC000003927200	ZINC000003882036	ZINC000005752191	ZINC000003875357	ZINC000021981454	ZINC000003876136	ZINC000003945984	ZINC000003881958	ZINC000001530769	ZINC000253476025	ZINC000001530618	ZINC000253476027	ZINC000004097304	ZINC000001530617	ZINC000003875332	ZINC000005029557	ZINC000022016976	ZINC000003881640	ZINC000004097467	ZINC000000402830	ZINC000022016981	ZINC000011680067	ZINC000003797541	ZINC000001530706	ZINC000253498282	ZINC000000601316	ZINC000005764759	ZINC000000006251	ZINC000003972949	ZINC000003875334	ZINC000001530761	ZINC000001530707	ZINC000003833821	ZINC000004212851	ZINC000003875560	ZINC000001530652	ZINC000003929508	ZINC000003831531	ZINC000003782599	ZINC000012503291	ZINC000003876023	ZINC000003830215	ZINC000000000449	ZINC000022065398	ZINC000003830579	ZINC000001530654	ZINC000004212854
bs_score_2o90_NEU	0.44122	0.44168	0.44381	0.44768	0.45029	0.4507	0.45511	0.45568	0.45816	0.45845	0.45895	0.46008	0.46014	0.46135	0.46287	0.46319	0.46508	0.46603	0.46711	0.46793	0.46802	0.47089	0.47156	0.47181	0.47203	0.47279	0.47356	0.47386	0.47434	0.47475	0.47532	0.47556	0.47564	0.47667	0.4768	0.47691	0.47838	0.479	0.47965	0.47982	0.48007	0.48011	0.48024	0.48034	0.48038	0.48067	0.48139	0.48158	0.48223
ligand	ZINC000000538386	ZINC000003776970	ZINC000000601281	ZINC000084441937	ZINC000014879992	ZINC000100001964	ZINC000003812841	ZINC000029319828	ZINC000003938751	ZINC000100036924	ZINC000004212809	ZINC000004658603	ZINC000014164617	ZINC000004097305	ZINC000004215234	ZINC000013682481	ZINC000000621893	ZINC000034089131	ZINC000004212945	ZINC000003875980	ZINC000003780893	ZINC000030690433	ZINC000004097286	ZINC000003985982	ZINC000001530694	ZINC000001530689	ZINC000016052277	ZINC000003977978	ZINC000030691763	ZINC000003938652	ZINC000003982483	ZINC000000601317	ZINC000003816514	ZINC000003992105	ZINC000000607790	ZINC000004097308	ZINC000019632718	ZINC000003861599	ZINC000019796087	ZINC000004474443	ZINC000034608502	ZINC000003875259	ZINC000001534965	ZINC000001850377	ZINC000003874715	ZINC000003831128	ZINC000100001965	ZINC000000621853	ZINC000003920027
bs_score_2obc_RP5	0.42392	0.43465	0.4362	0.4392	0.43929	0.43945	0.44414	0.44463	0.44529	0.44544	0.44624	0.44624	0.44677	0.44685	0.44711	0.44715	0.44723	0.44725	0.44736	0.44751	0.44758	0.44838	0.44861	0.4488	0.44918	0.4495	0.44963	0.4498	0.4499	0.44993	0.45041	0.45098	0.45099	0.45142	0.45187	0.4521	0.45263	0.45279	0.45294	0.45373	0.45381	0.45386	0.45386	0.45441	0.45442	0.45444	0.45505	0.45531	0.4557
ligand	ZINC000008101109	ZINC000006827695	ZINC000000895048	ZINC000001532728	ZINC000000895316	ZINC000008214651	ZINC000004658560	ZINC000004658553	ZINC000000896695	ZINC000000895318	ZINC000001532517	ZINC000000897288	ZINC000004658562	ZINC000003079337	ZINC000001530710	ZINC000005133378	ZINC000004097392	ZINC000000895034	ZINC000001532805	ZINC000000967520	ZINC000008034121	ZINC000001187543	ZINC000001530810	ZINC000003831040	ZINC000000901552	ZINC000003776875	ZINC000000599985	ZINC000034676245	ZINC000000895360	ZINC000000001795	ZINC000000895099	ZINC000000002005	ZINC000005133329	ZINC000003809490	ZINC000000001688	ZINC000008015016	ZINC000100070937	ZINC000038212689	ZINC000000896546	ZINC000000005878	ZINC000000895457	ZINC000000001011	ZINC000000901736	ZINC000000895103	ZINC000001530427	ZINC000013298313	ZINC000001530806	ZINC000003782550	ZINC000008034120
bs_score_2ptr_2SA	0.6106	0.62351	0.63943	0.64138	0.642	0.64601	0.65405	0.66151	0.66273	0.66403	0.6657	0.66887	0.67053	0.67357	0.6761	0.67798	0.67982	0.68028	0.68113	0.68476	0.68498	0.68704	0.69289	0.69684	0.69883	0.69922	0.70193	0.70301	0.70714	0.70949	0.71104	0.7134	0.71683	0.71697	0.71805	0.71974	0.72332	0.73097	0.73242	0.73629	0.73934	0.73947	0.74003	0.74137	0.74152	0.74579	0.74595	0.74654	0.74974
ligand	ZINC000100013500	ZINC000003913937	ZINC000022448097	ZINC000003920355	ZINC000003941829	ZINC000022851765	ZINC000021982937	ZINC000100378061	ZINC000084668739	ZINC000004097383	ZINC000014210457	ZINC000003915154	ZINC000011615926	ZINC000003830441	ZINC000053229445	ZINC000003938684	ZINC000028467879	ZINC000014261579	ZINC000096903163	ZINC000100003902	ZINC000012503187	ZINC000003872566	ZINC000022447798	ZINC000014210455	ZINC000004097310	ZINC000100013130	ZINC000004655029	ZINC000003871960	ZINC000003927822	ZINC000011681563	ZINC000043450326	ZINC000003807172	ZINC000003871832	ZINC000003824921	ZINC000011616925	ZINC000003993846	ZINC000003955219	ZINC000003938744	ZINC000070466416	ZINC000003939013	ZINC000003929022	ZINC000100014909	ZINC000085540219	ZINC000100022637	ZINC000019796087	ZINC000011615928	ZINC000033965961	ZINC000022448983	ZINC000052955754
bs_score_2qzs_250	0.3918	0.4057	0.41414	0.41861	0.42038	0.42172	0.424	0.42658	0.42804	0.42877	0.42879	0.42975	0.4305	0.43209	0.43401	0.43431	0.43552	0.4365	0.43819	0.43845	0.44001	0.44086	0.44347	0.44354	0.44448	0.44608	0.44632	0.44769	0.44909	0.44942	0.44966	0.4506	0.4512	0.45139	0.45158	0.45245	0.45616	0.4575	0.45772	0.45779	0.45791	0.45853	0.45876	0.45956	0.45987	0.46013	0.46088	0.4614	0.46294
ligand	ZINC000028108825	ZINC000169621200	ZINC000008220909	ZINC000169621220	ZINC000003951740	ZINC000004097427	ZINC000004099008	ZINC000049783788	ZINC000009164421	ZINC000003941496	ZINC000003914596	ZINC000028232750	ZINC000026664090	ZINC000022448696	ZINC000053683151	ZINC000049637509	ZINC000169621223	ZINC000085537053	ZINC000003833846	ZINC000014210876	ZINC000026985532	ZINC000029571072	ZINC000004097309	ZINC000164760756	ZINC000150338699	ZINC000253632968	ZINC000004074875	ZINC000096006023	ZINC000085432544	ZINC000029416466	ZINC000085555528	ZINC000026011099	ZINC000004099009	ZINC000003978005	ZINC000150338698	ZINC000003938746	ZINC000004097310	ZINC000001530886	ZINC000004655029	ZINC000052955754	ZINC000003920719	ZINC000003977764	ZINC000004097383	ZINC000021982937	ZINC000003944422	ZINC000001538857	ZINC000011615927	ZINC000014210455	ZINC000014879972
bs_score_2qzs_ADP	0.40644	0.4275	0.43285	0.44228	0.44384	0.44795	0.45011	0.45228	0.45282	0.45477	0.45818	0.45832	0.46099	0.46158	0.46211	0.46295	0.46484	0.46638	0.46719	0.46856	0.47307	0.47642	0.47644	0.47984	0.48028	0.48197	0.48495	0.48541	0.48553	0.48651	0.48691	0.48722	0.48886	0.49015	0.49025	0.49088	0.49178	0.49516	0.49739	0.49793	0.49896	0.49929	0.49948	0.49978	0.50059	0.50064	0.50151	0.50153	0.50297
ligand	ZINC000022059268	ZINC000253498282	ZINC000003875332	ZINC000022016981	ZINC000003945984	ZINC000000001317	ZINC000005752191	ZINC000011680067	ZINC000003807804	ZINC000253530025	ZINC000003876136	ZINC000003813061	ZINC000019419017	ZINC000003830215	ZINC000022016976	ZINC000022065398	ZINC000021981454	ZINC000003881958	ZINC000004097304	ZINC000100008319	ZINC000013540519	ZINC000003830218	ZINC000004212854	ZINC000000538627	ZINC000003831405	ZINC000014961096	ZINC000009302201	ZINC000001530769	ZINC000012503291	ZINC000096942201	ZINC000003882036	ZINC000118912517	ZINC000000537957	ZINC000003812851	ZINC000003881640	ZINC000003831404	ZINC000000009689	ZINC000003831282	ZINC000003875357	ZINC000001530922	ZINC000003833821	ZINC000000006251	ZINC000116473771	ZINC000005819214	ZINC000000897385	ZINC000003830449	ZINC000000591993	ZINC000005764759	ZINC000003981610
bs_score_2qzs_GLC	0.41736	0.41784	0.4243	0.43183	0.43313	0.43381	0.43432	0.43491	0.43679	0.43713	0.43736	0.43888	0.43899	0.43913	0.44008	0.4417	0.44185	0.44311	0.4441	0.44469	0.44598	0.44658	0.44685	0.4473	0.44852	0.45166	0.45232	0.45247	0.45321	0.45644	0.45726	0.45772	0.45833	0.45848	0.45894	0.45903	0.4594	0.45942	0.45976	0.45988	0.46019	0.4607	0.46171	0.46193	0.46266	0.46318	0.46321	0.46323	0.46349
ligand	ZINC000016052277	ZINC000084441937	ZINC000004097305	ZINC000003874715	ZINC000003861599	ZINC000004097286	ZINC000003977981	ZINC000000621893	ZINC000004097308	ZINC000000538386	ZINC000100001965	ZINC000003861806	ZINC000003819138	ZINC000004474443	ZINC000000538283	ZINC000003776970	ZINC000000601281	ZINC000003938751	ZINC000013682481	ZINC000003985982	ZINC000003873160	ZINC000014164617	ZINC000003812841	ZINC000003914809	ZINC000003982483	ZINC000003830453	ZINC000003792417	ZINC000000607790	ZINC000004212809	ZINC000004658603	ZINC000019632718	ZINC000001530689	ZINC000001485935	ZINC000100001964	ZINC000003780893	ZINC000019632670	ZINC000004215234	ZINC000003914810	ZINC000004658557	ZINC000000602632	ZINC000004083606	ZINC000005224188	ZINC000002016037	ZINC000019594557	ZINC000100036924	ZINC000019632668	ZINC000001850374	ZINC000001534965	ZINC000019632713
bs_score_2w70_L22	0.38375	0.3892	0.39074	0.39189	0.39686	0.39769	0.39787	0.39894	0.40012	0.4006	0.4012	0.40312	0.40398	0.40537	0.40631	0.4064	0.40707	0.40709	0.40759	0.40958	0.41035	0.4107	0.41164	0.41199	0.41365	0.41375	0.41377	0.41379	0.41387	0.41387	0.41415	0.41419	0.41442	0.41482	0.41566	0.41675	0.41676	0.41679	0.41679	0.41685	0.41691	0.41691	0.41733	0.41746	0.41775	0.41791	0.41945	0.41987	0.42019
ligand	ZINC000100013130	ZINC000022448097	ZINC000003798537	ZINC000003830959	ZINC000001536109	ZINC000003830441	ZINC000096903163	ZINC000011616925	ZINC000003830947	ZINC000033965961	ZINC000021982937	ZINC000022851765	ZINC000003830957	ZINC000003930376	ZINC000003931840	ZINC000242437513	ZINC000003938744	ZINC000000643046	ZINC000084400879	ZINC000003830716	ZINC000002005305	ZINC000000538621	ZINC000003830958	ZINC000000538275	ZINC000008214418	ZINC000022447798	ZINC000003830960	ZINC000003938704	ZINC000003992105	ZINC000100013500	ZINC000013912394	ZINC000011681563	ZINC000003920266	ZINC000085540215	ZINC000003872994	ZINC000003977777	ZINC000043100709	ZINC000004215234	ZINC000001571009	ZINC000019796087	ZINC000014210457	ZINC000003993846	ZINC000003920657	ZINC000003800008	ZINC000022448983	ZINC000100055899	ZINC000014879992	ZINC000012402836	ZINC000053229445
bs_score_2ww4_ADP	0.45621	0.46178	0.47325	0.474	0.47467	0.48081	0.48255	0.48262	0.48339	0.48505	0.48516	0.48574	0.48607	0.48665	0.48882	0.4897	0.49102	0.49144	0.49145	0.49326	0.4958	0.49584	0.49665	0.49712	0.49727	0.49752	0.49844	0.49955	0.49967	0.50044	0.5014	0.50156	0.50164	0.50164	0.50235	0.50255	0.5027	0.50288	0.50307	0.50335	0.50408	0.50435	0.50472	0.50594	0.50606	0.50614	0.50647	0.50692	0.50714
ligand	ZINC000068204830	ZINC000003938482	ZINC000169289767	ZINC000004097344	ZINC000028639340	ZINC000003944422	ZINC000028108825	ZINC000169621223	ZINC000169621200	ZINC000085537014	ZINC000003914596	ZINC000085537053	ZINC000049841054	ZINC000004097343	ZINC000150338699	ZINC000029416466	ZINC000164760756	ZINC000253632968	ZINC000008101127	ZINC000029571072	ZINC000026985532	ZINC000164528615	ZINC000026664090	ZINC000003941496	ZINC000085432544	ZINC000085555528	ZINC000095551509	ZINC000027990463	ZINC000085537017	ZINC000049637509	ZINC000150338698	ZINC000095564694	ZINC000003951740	ZINC000003830276	ZINC000008220909	ZINC000022448696	ZINC000009164421	ZINC000096006023	ZINC000003943279	ZINC000049783788	ZINC000004099008	ZINC000148723177	ZINC000014210876	ZINC000028232750	ZINC000004099009	ZINC000169621220	ZINC000003920719	ZINC000003941829	ZINC000003833846
bs_score_2y1o_T26	0.48221	0.48792	0.50429	0.50976	0.51071	0.51313	0.51887	0.51909	0.5244	0.52761	0.5284	0.5288	0.52918	0.5336	0.53609	0.53787	0.53903	0.53911	0.54067	0.54172	0.54317	0.54469	0.54618	0.55483	0.55641	0.55694	0.56356	0.56652	0.56863	0.57248	0.57329	0.57862	0.58006	0.58203	0.58743	0.58871	0.58946	0.59791	0.60579	0.60603	0.60727	0.61249	0.61291	0.61377	0.61504	0.61765	0.62632	0.62738	0.62781
ligand	ZINC000003876136	ZINC000003938695	ZINC000005752191	ZINC000003927200	ZINC000013540519	ZINC000003945984	ZINC000005764759	ZINC000001530617	ZINC000003875357	ZINC000001530706	ZINC000003882036	ZINC000001530769	ZINC000005029557	ZINC000003929508	ZINC000021981454	ZINC000000968264	ZINC000253476027	ZINC000001530618	ZINC000000006251	ZINC000022016976	ZINC000000402830	ZINC000003875332	ZINC000003830215	ZINC000003830321	ZINC000003881640	ZINC000003875560	ZINC000022016981	ZINC000022065398	ZINC000004097467	ZINC000003972949	ZINC000004212851	ZINC000011680067	ZINC000003881958	ZINC000100008319	ZINC000003875334	ZINC000000601316	ZINC000004097304	ZINC000000001773	ZINC000022059268	ZINC000003830579	ZINC000003830449	ZINC000003977981	ZINC000003831531	ZINC000012503291	ZINC000003831405	ZINC000253498282	ZINC000095619105	ZINC000000968336	ZINC000019632670
bs_score_2z26_DOR	0.44204	0.44425	0.44475	0.44794	0.45058	0.45303	0.45327	0.45389	0.45623	0.45633	0.45659	0.45668	0.45824	0.45874	0.45932	0.46035	0.46049	0.46089	0.46185	0.46192	0.46287	0.46289	0.46365	0.4641	0.4642	0.46522	0.46524	0.46533	0.46558	0.46581	0.46632	0.46715	0.46716	0.46814	0.46897	0.46923	0.46948	0.46996	0.47029	0.47037	0.47051	0.47078	0.47094	0.47134	0.47136	0.47273	0.47281	0.47363	0.47364
ligand	ZINC000253498282	ZINC000003929508	ZINC000003875332	ZINC000003876136	ZINC000011680067	ZINC000005764759	ZINC000001530769	ZINC000022065398	ZINC000000968375	ZINC000001530706	ZINC000013540519	ZINC000005752191	ZINC000253476025	ZINC000000001773	ZINC000003881958	ZINC000003945984	ZINC000003812989	ZINC000003927200	ZINC000001530654	ZINC000004097304	ZINC000001530707	ZINC000000968264	ZINC000022059268	ZINC000000006251	ZINC000022016981	ZINC000004212854	ZINC000118912517	ZINC000003981610	ZINC000003881640	ZINC000013648755	ZINC000003830215	ZINC000003875357	ZINC000005819214	ZINC000003807804	ZINC000003815424	ZINC000022016976	ZINC000100036536	ZINC000100008319	ZINC000003875392	ZINC000003882036	ZINC000005029557	ZINC000000622123	ZINC000000000856	ZINC000003813061	ZINC000245204949	ZINC000003833821	ZINC000253530025	ZINC000021981454	ZINC000003831586
bs_score_2z26_NCD	0.42565	0.42621	0.43392	0.43696	0.44104	0.44202	0.44266	0.44611	0.44698	0.44772	0.44821	0.44932	0.44954	0.44986	0.44994	0.45068	0.45164	0.45195	0.45284	0.45385	0.45429	0.45514	0.45557	0.45714	0.45791	0.45891	0.45893	0.4597	0.46304	0.46312	0.46314	0.46327	0.46424	0.46486	0.46507	0.46564	0.46591	0.46606	0.46719	0.46738	0.46741	0.46769	0.46812	0.46816	0.46837	0.46901	0.46902	0.46915	0.46926
ligand	ZINC000003914596	ZINC000028108825	ZINC000049637509	ZINC000085537053	ZINC000003951740	ZINC000085432544	ZINC000026664090	ZINC000029416466	ZINC000028639340	ZINC000003941496	ZINC000026985532	ZINC000150338698	ZINC000008220909	ZINC000004099008	ZINC000029571072	ZINC000085537017	ZINC000053683151	ZINC000095564694	ZINC000003944422	ZINC000049783788	ZINC000022448696	ZINC000253632968	ZINC000169621220	ZINC000169621223	ZINC000085555528	ZINC000004099009	ZINC000164760756	ZINC000008101127	ZINC000004097343	ZINC000028232750	ZINC000169621200	ZINC000004393164	ZINC000003938746	ZINC000096006023	ZINC000003938482	ZINC000004097344	ZINC000003978005	ZINC000148723177	ZINC000027990463	ZINC000004097427	ZINC000009164421	ZINC000014210876	ZINC000003943279	ZINC000004097383	ZINC000150338699	ZINC000004074875	ZINC000003938684	ZINC000164528615	ZINC000003833846
bs_score_3eth_ATP	0.44998	0.47043	0.47251	0.48099	0.481	0.48749	0.48772	0.48942	0.49101	0.49102	0.49141	0.4919	0.49369	0.49579	0.49877	0.49921	0.50062	0.50212	0.50338	0.50356	0.50487	0.50634	0.50951	0.50984	0.50986	0.51284	0.51437	0.51703	0.51714	0.5195	0.51985	0.52535	0.52685	0.52708	0.52861	0.52954	0.53026	0.53199	0.53225	0.53268	0.53519	0.53545	0.53778	0.54056	0.5412	0.54121	0.54218	0.54221	0.54605
ligand	ZINC000085537014	ZINC000049841054	ZINC000085555528	ZINC000085432544	ZINC000095551509	ZINC000164528615	ZINC000068204830	ZINC000008101127	ZINC000150338698	ZINC000026664090	ZINC000029416466	ZINC000029571072	ZINC000169621223	ZINC000003944422	ZINC000085537053	ZINC000164760756	ZINC000003938482	ZINC000253632968	ZINC000003914596	ZINC000026985532	ZINC000150338699	ZINC000028108825	ZINC000049637509	ZINC000003951740	ZINC000022448696	ZINC000169621200	ZINC000027990463	ZINC000053683151	ZINC000003941496	ZINC000049783788	ZINC000008220909	ZINC000028639340	ZINC000004099008	ZINC000028232750	ZINC000085537017	ZINC000004097343	ZINC000169621220	ZINC000169289767	ZINC000004393164	ZINC000004099009	ZINC000004097427	ZINC000003978005	ZINC000003938746	ZINC000014210876	ZINC000100378061	ZINC000148723177	ZINC000014210642	ZINC000100013500	ZINC000049933061
bs_score_3fst_FAD	0.51977	0.54829	0.56375	0.56528	0.5745	0.58679	0.58888	0.59241	0.59559	0.59601	0.59661	0.59895	0.59939	0.60036	0.60042	0.60686	0.60776	0.6083	0.60833	0.61247	0.61469	0.62638	0.62757	0.63223	0.63585	0.6375	0.63937	0.64254	0.64689	0.64757	0.65252	0.65271	0.65537	0.65704	0.65793	0.65842	0.6592	0.66686	0.6714	0.67217	0.67532	0.67558	0.67614	0.68531	0.68697	0.68841	0.69011	0.69133	0.69169
ligand	ZINC000001280665	ZINC000003806721	ZINC000000000506	ZINC000004215736	ZINC000003812983	ZINC000003201907	ZINC000085205451	ZINC000019632917	ZINC000000968310	ZINC000000403533	ZINC000000056647	ZINC000118912393	ZINC000000389747	ZINC000000009342	ZINC000001999487	ZINC000000000509	ZINC000000020250	ZINC000011677376	ZINC000095616603	ZINC000003875483	ZINC000000000853	ZINC000003807917	ZINC000003875484	ZINC000004428529	ZINC000003802690	ZINC000019156872	ZINC000002525885	ZINC000000057254	ZINC000013520815	ZINC000000002041	ZINC000003812984	ZINC000001530611	ZINC000003813047	ZINC000001530764	ZINC000003812988	ZINC000001530688	ZINC000000402954	ZINC000000002299	ZINC000000004351	ZINC000000000242	ZINC000013831141	ZINC000000006157	ZINC000245204949	ZINC000000491073	ZINC000001530741	ZINC000007997952	ZINC000003876069	ZINC000003876068	ZINC000000004009
bs_score_3fst_MRY	0.4212	0.43745	0.43862	0.44176	0.44208	0.44539	0.44617	0.4489	0.4523	0.45314	0.46142	0.46175	0.46446	0.4663	0.46886	0.47011	0.47075	0.47084	0.47137	0.47163	0.473	0.47376	0.47543	0.47588	0.47684	0.47709	0.47836	0.47837	0.47838	0.47865	0.47871	0.48031	0.48071	0.48152	0.48158	0.4817	0.48192	0.48216	0.48227	0.48319	0.48371	0.48399	0.48559	0.48559	0.48725	0.48773	0.48811	0.48849	0.48888
ligand	ZINC000049783788	ZINC000028108825	ZINC000169621200	ZINC000169621220	ZINC000028232750	ZINC000169621223	ZINC000008220909	ZINC000003951740	ZINC000085537053	ZINC000022448696	ZINC000003941496	ZINC000003914596	ZINC000026664090	ZINC000085432544	ZINC000004097427	ZINC000049637509	ZINC000085555528	ZINC000150338699	ZINC000009164421	ZINC000253632968	ZINC000004099008	ZINC000164760756	ZINC000026985532	ZINC000029571072	ZINC000053683151	ZINC000028639340	ZINC000096006023	ZINC000014210876	ZINC000004074875	ZINC000150338698	ZINC000029416466	ZINC000164528615	ZINC000003833846	ZINC000095564694	ZINC000014210455	ZINC000003944422	ZINC000004099009	ZINC000003938746	ZINC000026011099	ZINC000001538857	ZINC000003943279	ZINC000085537017	ZINC000003978005	ZINC000014210642	ZINC000003831151	ZINC000003941829	ZINC000052955754	ZINC000004655029	ZINC000004097310
bs_score_3k8d_CTP	0.45383	0.45987	0.46157	0.46274	0.46876	0.47166	0.47494	0.47731	0.48159	0.48379	0.48558	0.48596	0.49025	0.49467	0.4949	0.49531	0.4994	0.50125	0.5025	0.5026	0.50635	0.50684	0.50753	0.51003	0.51008	0.51556	0.51803	0.51982	0.52391	0.52468	0.52493	0.52516	0.52692	0.52787	0.52995	0.53059	0.53191	0.53482	0.53863	0.53901	0.54075	0.54112	0.54258	0.54301	0.54512	0.54589	0.54607	0.5487	0.54902
ligand	ZINC000000968345	ZINC000003831430	ZINC000038140873	ZINC000003830347	ZINC000000001979	ZINC000000010164	ZINC000003812933	ZINC000003651680	ZINC000013545634	ZINC000000896703	ZINC000013545636	ZINC000004097426	ZINC000003831429	ZINC000003803652	ZINC000043763856	ZINC000001531009	ZINC000003874950	ZINC000036294079	ZINC000022010375	ZINC000000010163	ZINC000006733300	ZINC000002005550	ZINC000003801919	ZINC000022010387	ZINC000000000693	ZINC000000020255	ZINC000022010382	ZINC000001530303	ZINC000003812862	ZINC000035999642	ZINC000018089317	ZINC000012503076	ZINC000000039089	ZINC000007997568	ZINC000019168887	ZINC000003830569	ZINC000253917094	ZINC000008214625	ZINC000004340269	ZINC000022010379	ZINC000001843047	ZINC000000034157	ZINC000022056030	ZINC000002847375	ZINC000000000271	ZINC000009302239	ZINC000019875504	ZINC000001482049	ZINC000000001735
bs_score_3kqj_IAS	0.50294	0.5165	0.51743	0.52483	0.52752	0.5298	0.52997	0.53127	0.53165	0.5324	0.53245	0.53713	0.53785	0.53918	0.5405	0.54199	0.54246	0.54422	0.54429	0.54777	0.54932	0.54933	0.54947	0.55002	0.55167	0.55615	0.55642	0.55668	0.55743	0.55813	0.55944	0.56091	0.56208	0.5628	0.56323	0.56338	0.5651	0.56548	0.56658	0.56819	0.56822	0.5689	0.56892	0.56916	0.5693	0.56949	0.56978	0.57005	0.57057
ligand	ZINC000085537014	ZINC000049841054	ZINC000095551509	ZINC000169621223	ZINC000085537053	ZINC000085432544	ZINC000164528615	ZINC000085555528	ZINC000150338699	ZINC000003914596	ZINC000169621200	ZINC000026664090	ZINC000068204830	ZINC000029416466	ZINC000164760756	ZINC000003944422	ZINC000253632968	ZINC000028108825	ZINC000026985532	ZINC000029571072	ZINC000003938482	ZINC000049783788	ZINC000003941496	ZINC000049637509	ZINC000169621220	ZINC000003951740	ZINC000022448696	ZINC000150338698	ZINC000008220909	ZINC000169289767	ZINC000028232750	ZINC000004097427	ZINC000085537017	ZINC000028639340	ZINC000004097344	ZINC000008101127	ZINC000004099008	ZINC000095564694	ZINC000053683151	ZINC000004097343	ZINC000014210876	ZINC000004099009	ZINC000003938746	ZINC000003833846	ZINC000004097309	ZINC000003977764	ZINC000096006023	ZINC000004097383	ZINC000009164421
bs_score_3kqj_UD1	0.48041	0.48701	0.50937	0.52144	0.52817	0.52869	0.53178	0.53459	0.53893	0.54008	0.54602	0.54842	0.55103	0.55258	0.55617	0.55872	0.56111	0.56157	0.5633	0.5706	0.58081	0.58465	0.59107	0.59273	0.59809	0.59927	0.60005	0.60048	0.60226	0.60295	0.60322	0.61191	0.61258	0.61885	0.62138	0.62286	0.62376	0.62413	0.6276	0.62844	0.63638	0.64088	0.64447	0.64834	0.6491	0.65039	0.65236	0.65314	0.65331
ligand	ZINC000001319780	ZINC000034089131	ZINC000003938652	ZINC000003920027	ZINC000242437514	ZINC000014164617	ZINC000242437511	ZINC000000601281	ZINC000001552908	ZINC000004212945	ZINC000008214692	ZINC000003982483	ZINC000003977978	ZINC000003816514	ZINC000001996117	ZINC000003780893	ZINC000084441937	ZINC000001534965	ZINC000004083606	ZINC000005224188	ZINC000003831128	ZINC000003802417	ZINC000100036924	ZINC000030690433	ZINC000034608502	ZINC000003938751	ZINC000043195697	ZINC000004212809	ZINC000004658603	ZINC000004097286	ZINC000242437512	ZINC000003977777	ZINC000030691763	ZINC000004097305	ZINC000013986658	ZINC000003875259	ZINC000001530689	ZINC000003812841	ZINC000000621893	ZINC000014879992	ZINC000004215234	ZINC000000538386	ZINC000035902489	ZINC000004175630	ZINC000001530694	ZINC000000601317	ZINC000019796087	ZINC000003921872	ZINC000003798757
bs_score_3o4v_4CT	0.3944	0.40872	0.41114	0.41806	0.4191	0.42196	0.42382	0.42419	0.42597	0.4266	0.42669	0.42684	0.42799	0.42887	0.43037	0.43101	0.43289	0.43426	0.4344	0.4344	0.43566	0.43634	0.43641	0.43644	0.43756	0.43814	0.43858	0.43933	0.43933	0.43961	0.44052	0.44078	0.44217	0.44248	0.44277	0.44445	0.44469	0.44496	0.44515	0.44516	0.44587	0.44587	0.44621	0.44697	0.44744	0.44753	0.44934	0.44953	0.45081
ligand	ZINC000085537014	ZINC000049841054	ZINC000150338699	ZINC000169621223	ZINC000095551509	ZINC000085537053	ZINC000164528615	ZINC000028639340	ZINC000003914596	ZINC000008101127	ZINC000026664090	ZINC000029416466	ZINC000169621200	ZINC000085432544	ZINC000068204830	ZINC000029571072	ZINC000253632968	ZINC000164760756	ZINC000169289767	ZINC000026985532	ZINC000003944422	ZINC000150338698	ZINC000028108825	ZINC000085555528	ZINC000003938482	ZINC000049783788	ZINC000169621220	ZINC000028232750	ZINC000004097344	ZINC000049637509	ZINC000008220909	ZINC000027990463	ZINC000085537017	ZINC000003941496	ZINC000003951740	ZINC000004099008	ZINC000022448696	ZINC000095564694	ZINC000009164421	ZINC000096006023	ZINC000004097343	ZINC000053683151	ZINC000004099009	ZINC000004097427	ZINC000003913937	ZINC000014210876	ZINC000004097383	ZINC000004097309	ZINC000003831151
bs_score_3sgv_2BJ	0.63698	0.65463	0.66893	0.67059	0.67167	0.67453	0.68269	0.68845	0.68867	0.68999	0.69116	0.69126	0.69212	0.69259	0.69349	0.69578	0.69651	0.69707	0.69934	0.70013	0.70226	0.70738	0.71026	0.71379	0.71585	0.71996	0.72066	0.72247	0.72262	0.72848	0.72859	0.73239	0.73249	0.73275	0.73366	0.73512	0.73594	0.73991	0.74183	0.74504	0.74511	0.74577	0.74833	0.75352	0.75449	0.75457	0.75553	0.75762	0.75894
ligand	ZINC000000000506	ZINC000003875483	ZINC000003812983	ZINC000003806721	ZINC000003201907	ZINC000000403533	ZINC000019632917	ZINC000011677376	ZINC000013520815	ZINC000118912393	ZINC000003802690	ZINC000004215736	ZINC000000968310	ZINC000000009342	ZINC000000402954	ZINC000000002299	ZINC000000006157	ZINC000085205451	ZINC000003812984	ZINC000009302201	ZINC000001999487	ZINC000001280665	ZINC000000056647	ZINC000003813047	ZINC000000020250	ZINC000002525885	ZINC000000004778	ZINC000000389747	ZINC000095616603	ZINC000000000740	ZINC000000000509	ZINC000003807917	ZINC000003876068	ZINC000000004009	ZINC000003876069	ZINC000000000853	ZINC000000057253	ZINC000000057254	ZINC000019156872	ZINC000001530611	ZINC000001530764	ZINC000003813003	ZINC000000491073	ZINC000000004351	ZINC000028973441	ZINC000000001261	ZINC000000000456	ZINC000007997952	ZINC000000057534
bs_score_3szu_F3S	0.35467	0.36752	0.36979	0.37197	0.37607	0.37833	0.37879	0.37903	0.38089	0.38192	0.38255	0.38394	0.38456	0.38541	0.38624	0.38793	0.38817	0.38854	0.39113	0.39137	0.39139	0.39237	0.3942	0.39429	0.39592	0.39673	0.3976	0.39845	0.39886	0.40025	0.40104	0.4011	0.40185	0.40258	0.4028	0.40309	0.40335	0.40393	0.40714	0.40822	0.40898	0.4095	0.41011	0.41189	0.41275	0.41283	0.413	0.41329	0.41341
ligand	ZINC000003875483	ZINC000000402954	ZINC000009302201	ZINC000003807917	ZINC000000403533	ZINC000003875484	ZINC000000000506	ZINC000000000740	ZINC000000004351	ZINC000003812983	ZINC000000389747	ZINC000003814422	ZINC000003813047	ZINC000003814395	ZINC000000057254	ZINC000004097416	ZINC000118912450	ZINC000245204949	ZINC000000014864	ZINC000085205451	ZINC000000009073	ZINC000022116612	ZINC000000009342	ZINC000000001370	ZINC000000002299	ZINC000001530611	ZINC000001280665	ZINC000000006427	ZINC000000056647	ZINC000028973446	ZINC000118912393	ZINC000001530764	ZINC000001530688	ZINC000003818808	ZINC000000000596	ZINC000003806721	ZINC000000001261	ZINC000000057253	ZINC000019156872	ZINC000002008310	ZINC000007997952	ZINC000003201907	ZINC000410428674	ZINC000001530741	ZINC000004428529	ZINC000001842633	ZINC000000020245	ZINC000000896634	ZINC000002525885
bs_score_3szu_H6P	0.35859	0.381	0.38168	0.38997	0.39127	0.39393	0.39419	0.39771	0.39876	0.39936	0.4009	0.40422	0.40451	0.40464	0.40685	0.40906	0.41027	0.41097	0.41139	0.41166	0.41243	0.41266	0.41325	0.41328	0.41342	0.41367	0.41373	0.41701	0.41734	0.41873	0.4191	0.41927	0.41948	0.41999	0.42	0.42107	0.42108	0.42116	0.42175	0.42235	0.42285	0.42321	0.42355	0.4236	0.42364	0.42366	0.42368	0.42379	0.42526
ligand	ZINC000004215234	ZINC000034089131	ZINC000084441937	ZINC000100036924	ZINC000003920027	ZINC000014879992	ZINC000003938652	ZINC000004212945	ZINC000003831128	ZINC000003875259	ZINC000030691763	ZINC000001319780	ZINC000013986658	ZINC000019796087	ZINC000014164617	ZINC000001530689	ZINC000001534965	ZINC000003977978	ZINC000003977777	ZINC000003780893	ZINC000004212809	ZINC000004658603	ZINC000003798763	ZINC000004097286	ZINC000000601281	ZINC000003938751	ZINC000100001964	ZINC000003798757	ZINC000085540223	ZINC000016052277	ZINC000004468780	ZINC000003776970	ZINC000003781943	ZINC000022851765	ZINC000001535101	ZINC000003782818	ZINC000003992105	ZINC000004097305	ZINC000001552908	ZINC000003875980	ZINC000003977981	ZINC000000538621	ZINC000003812841	ZINC000004083606	ZINC000005224188	ZINC000013682481	ZINC000030691760	ZINC000003816514	ZINC000003830957
bs_score_4amv_F6R	0.44758	0.45406	0.45475	0.45724	0.45938	0.45947	0.45967	0.46156	0.4649	0.46633	0.46675	0.46773	0.46812	0.46848	0.47031	0.47067	0.47088	0.47099	0.47294	0.47338	0.47353	0.47353	0.47419	0.47585	0.47684	0.47774	0.47834	0.479	0.47964	0.4798	0.481	0.48133	0.48189	0.48349	0.4841	0.4841	0.48443	0.48454	0.48492	0.48506	0.48693	0.48696	0.48706	0.4885	0.4885	0.48989	0.48992	0.49021	0.49036
ligand	ZINC000085537014	ZINC000049841054	ZINC000095551509	ZINC000085555528	ZINC000068204830	ZINC000029416466	ZINC000085432544	ZINC000164528615	ZINC000026664090	ZINC000003914596	ZINC000003944422	ZINC000029571072	ZINC000085537053	ZINC000150338699	ZINC000169621223	ZINC000253632968	ZINC000026985532	ZINC000164760756	ZINC000003938482	ZINC000150338698	ZINC000028108825	ZINC000008101127	ZINC000003951740	ZINC000169621200	ZINC000004097343	ZINC000022448696	ZINC000003941496	ZINC000027990463	ZINC000004097344	ZINC000085537017	ZINC000028639340	ZINC000008220909	ZINC000049637509	ZINC000028232750	ZINC000095564694	ZINC000049783788	ZINC000169621220	ZINC000004099008	ZINC000148723177	ZINC000003943279	ZINC000004099009	ZINC000053683151	ZINC000009164421	ZINC000004097427	ZINC000004393164	ZINC000004074875	ZINC000014210876	ZINC000096006023	ZINC000003938746
bs_score_4i42_1HA	0.43788	0.4714	0.49371	0.50206	0.50643	0.50885	0.5162	0.51752	0.52037	0.52081	0.52291	0.52381	0.52447	0.5268	0.52885	0.5299	0.53017	0.53046	0.53451	0.53572	0.54987	0.55196	0.56097	0.56241	0.57195	0.57271	0.57308	0.5752	0.57593	0.57804	0.57925	0.58002	0.58039	0.58357	0.58546	0.58576	0.5862	0.59196	0.60192	0.60395	0.60424	0.60525	0.60775	0.61027	0.61233	0.61394	0.61448	0.61613	0.61823
ligand	ZINC000000968256	ZINC000003830813	ZINC000000967520	ZINC000000008492	ZINC000000896409	ZINC000000114124	ZINC000001530806	ZINC000000896695	ZINC000012503156	ZINC000003831474	ZINC000001530805	ZINC000000901555	ZINC000003645145	ZINC000003831477	ZINC000019166991	ZINC000003079342	ZINC000001532526	ZINC000003831475	ZINC000001530710	ZINC000003589203	ZINC000001530427	ZINC000000114127	ZINC000003782550	ZINC000004658290	ZINC000003581355	ZINC000012859773	ZINC000000000882	ZINC000008015016	ZINC000000895081	ZINC000004577910	ZINC000001530283	ZINC000000901736	ZINC000000388462	ZINC000003079336	ZINC000000000490	ZINC000086040406	ZINC000001482113	ZINC000012360535	ZINC000000901552	ZINC000000002101	ZINC000000001706	ZINC000000002028	ZINC000000967521	ZINC000000901791	ZINC000100071256	ZINC000013550868	ZINC000000895032	ZINC000003831551	ZINC000003812862
bs_score_4i42_BCT	0.55551	0.55827	0.56855	0.57467	0.57783	0.58469	0.58626	0.58687	0.58978	0.59728	0.59912	0.59998	0.60114	0.60126	0.6033	0.60463	0.60479	0.60485	0.60608	0.60725	0.6083	0.60843	0.60982	0.6102	0.61269	0.61334	0.61338	0.61655	0.61661	0.61673	0.61838	0.61952	0.62013	0.62224	0.62341	0.62344	0.6242	0.62553	0.62702	0.62861	0.62992	0.62992	0.63059	0.63099	0.63148	0.63306	0.63352	0.63397	0.63405
ligand	ZINC000164528615	ZINC000085537014	ZINC000085537053	ZINC000049841054	ZINC000003914596	ZINC000150338699	ZINC000169621200	ZINC000169621223	ZINC000029416466	ZINC000026664090	ZINC000164760756	ZINC000253632968	ZINC000026985532	ZINC000003944422	ZINC000085555528	ZINC000095551509	ZINC000029571072	ZINC000028108825	ZINC000085432544	ZINC000068204830	ZINC000150338698	ZINC000003951740	ZINC000008101127	ZINC000169621220	ZINC000022448696	ZINC000008220909	ZINC000003941496	ZINC000028232750	ZINC000003938482	ZINC000049783788	ZINC000085537017	ZINC000049637509	ZINC000004099008	ZINC000004097427	ZINC000009164421	ZINC000053683151	ZINC000004074875	ZINC000028639340	ZINC000096006023	ZINC000014210876	ZINC000169289767	ZINC000004097309	ZINC000004097344	ZINC000004099009	ZINC000003833846	ZINC000001538857	ZINC000095564694	ZINC000003943279	ZINC000014879972
bs_score_4iz6_1HZ	0.45023	0.45489	0.45613	0.45666	0.45806	0.45947	0.46183	0.462	0.46243	0.46756	0.47258	0.47678	0.47797	0.47941	0.48142	0.48331	0.48403	0.48683	0.49405	0.49496	0.50709	0.50963	0.51577	0.5234	0.52616	0.53014	0.53188	0.53556	0.53559	0.54163	0.54631	0.54955	0.55142	0.55327	0.5555	0.55632	0.56121	0.56125	0.56449	0.56585	0.56909	0.57216	0.57329	0.57391	0.57611	0.57678	0.57861	0.57931	0.57985
ligand	ZINC000000968256	ZINC000003830813	ZINC000000896409	ZINC000000967520	ZINC000001530806	ZINC000001530710	ZINC000000114124	ZINC000000896695	ZINC000012503156	ZINC000000008492	ZINC000000114127	ZINC000003645145	ZINC000019166991	ZINC000003079342	ZINC000004577910	ZINC000004658290	ZINC000001532526	ZINC000001530805	ZINC000000967521	ZINC000003581355	ZINC000003782550	ZINC000012859773	ZINC000000000882	ZINC000000901555	ZINC000003831474	ZINC000000002055	ZINC000000388462	ZINC000003079336	ZINC000086040406	ZINC000000000490	ZINC000003589203	ZINC000003831475	ZINC000000002101	ZINC000012360535	ZINC000003831477	ZINC000003798750	ZINC000000403618	ZINC000001482113	ZINC000001530283	ZINC000000901736	ZINC000008015016	ZINC000000388081	ZINC000001530427	ZINC000000895081	ZINC000043763856	ZINC000052971887	ZINC000100071256	ZINC000000901791	ZINC000001532529
bs_score_4iz6_PNS	0.48547	0.54278	0.54415	0.54694	0.55097	0.55164	0.5518	0.55413	0.55869	0.55898	0.56229	0.56379	0.56379	0.56817	0.56869	0.5735	0.57358	0.57385	0.57472	0.57505	0.57529	0.57655	0.57732	0.57746	0.57994	0.58004	0.58232	0.58239	0.58354	0.5846	0.58548	0.58681	0.58739	0.5885	0.59021	0.5906	0.59073	0.59192	0.59233	0.59315	0.59546	0.5958	0.59751	0.59814	0.59846	0.60003	0.601	0.60178	0.60187
ligand	ZINC000022447798	ZINC000003913937	ZINC000022448097	ZINC000100013500	ZINC000003824921	ZINC000003830441	ZINC000003812306	ZINC000011616925	ZINC000000643143	ZINC000022851765	ZINC000003812888	ZINC000021982937	ZINC000003831332	ZINC000100378061	ZINC000053229445	ZINC000003872566	ZINC000004102194	ZINC000003920355	ZINC000003873936	ZINC000072318121	ZINC000012468792	ZINC000066166864	ZINC000000538065	ZINC000000643138	ZINC000084668739	ZINC000003871960	ZINC000068202099	ZINC000003872994	ZINC000014261579	ZINC000036701290	ZINC000022448983	ZINC000011615928	ZINC000003986735	ZINC000003915154	ZINC000003941829	ZINC000033965961	ZINC000003805768	ZINC000000643153	ZINC000096903163	ZINC000028467879	ZINC000011681563	ZINC000012503187	ZINC000014210457	ZINC000004097383	ZINC000003993846	ZINC000000537928	ZINC000019632618	ZINC000003931840	ZINC000003977764
bs_score_4k49_HFQ	0.47033	0.47701	0.47725	0.4807	0.48149	0.48286	0.48559	0.48776	0.4887	0.4892	0.49195	0.49428	0.49482	0.4969	0.49771	0.49866	0.49906	0.49906	0.50386	0.50395	0.50407	0.50524	0.50614	0.50626	0.50662	0.50677	0.50681	0.50788	0.50958	0.50959	0.50995	0.51002	0.511	0.51162	0.51226	0.51249	0.51309	0.51477	0.51518	0.51566	0.51582	0.51668	0.51716	0.51819	0.52011	0.52036	0.52112	0.52366	0.52372
ligand	ZINC000049637509	ZINC000028639340	ZINC000003914596	ZINC000004393164	ZINC000028108825	ZINC000004099008	ZINC000095564694	ZINC000148723177	ZINC000053683151	ZINC000004099009	ZINC000008101127	ZINC000027990463	ZINC000085537017	ZINC000003943279	ZINC000003951740	ZINC000049933061	ZINC000004097343	ZINC000022448696	ZINC000049783788	ZINC000026985532	ZINC000085432544	ZINC000003938482	ZINC000008220909	ZINC000029416466	ZINC000003978005	ZINC000003938746	ZINC000053229445	ZINC000096006023	ZINC000004097427	ZINC000009164421	ZINC000004097344	ZINC000026664090	ZINC000150338698	ZINC000014879972	ZINC000169621220	ZINC000022443609	ZINC000004074875	ZINC000096272772	ZINC000003941496	ZINC000003938684	ZINC000028232750	ZINC000085555528	ZINC000003833846	ZINC000253632968	ZINC000029571072	ZINC000001612996	ZINC000085537053	ZINC000100378061	ZINC000070466416
bs_score_4mqy_2CW	0.42859	0.43186	0.43268	0.45229	0.45339	0.45798	0.45843	0.46333	0.46338	0.46694	0.4673	0.46744	0.46866	0.46938	0.46941	0.47433	0.47436	0.4748	0.47757	0.47886	0.47906	0.48111	0.48337	0.48432	0.48553	0.48553	0.48704	0.48748	0.48772	0.48846	0.48871	0.48971	0.49067	0.49092	0.49171	0.49348	0.49467	0.4953	0.49609	0.49681	0.49762	0.499	0.50012	0.50175	0.5018	0.50197	0.50243	0.50255	0.50276
ligand	ZINC000003812984	ZINC000001280665	ZINC000000491073	ZINC000085205451	ZINC000000014037	ZINC000013831141	ZINC000118912393	ZINC000003875483	ZINC000003201907	ZINC000000009342	ZINC000004215736	ZINC000003812983	ZINC000000000506	ZINC000000001681	ZINC000000968305	ZINC000095616603	ZINC000002525885	ZINC000000057206	ZINC000000403533	ZINC000000000456	ZINC000000020228	ZINC000000020783	ZINC000000896709	ZINC000000000853	ZINC000001530756	ZINC000019594599	ZINC000000002041	ZINC000003806721	ZINC000000000509	ZINC000001530950	ZINC000000056647	ZINC000000020237	ZINC000011677376	ZINC000001530929	ZINC000000896711	ZINC000002522648	ZINC000019632917	ZINC000000000575	ZINC000000000903	ZINC000000020250	ZINC000000004009	ZINC000100014475	ZINC000000001267	ZINC000000968310	ZINC000002020233	ZINC000001530938	ZINC000003831139	ZINC000003807917	ZINC000000509440
bs_score_4mqy_UKW	0.47531	0.48381	0.49361	0.49717	0.49885	0.49916	0.49966	0.49974	0.5032	0.50457	0.50467	0.50624	0.50863	0.51052	0.5123	0.51279	0.51476	0.51539	0.51733	0.51761	0.5179	0.51853	0.51952	0.51959	0.51987	0.52003	0.52013	0.52163	0.52174	0.5222	0.52259	0.52269	0.52287	0.5231	0.52491	0.52552	0.52553	0.52566	0.52613	0.52694	0.52771	0.52861	0.5288	0.52881	0.52938	0.52946	0.52951	0.52974	0.52982
ligand	ZINC000043450326	ZINC000053229445	ZINC000100003902	ZINC000085540219	ZINC000003807172	ZINC000003941829	ZINC000014210457	ZINC000003927822	ZINC000100013500	ZINC000003929022	ZINC000004655029	ZINC000003913937	ZINC000003938684	ZINC000004097383	ZINC000019796087	ZINC000096903163	ZINC000003915154	ZINC000004097404	ZINC000014261579	ZINC000011681563	ZINC000003955219	ZINC000043450324	ZINC000008214418	ZINC000100004345	ZINC000026011099	ZINC000012503187	ZINC000003817234	ZINC000014210455	ZINC000011615926	ZINC000021982937	ZINC000100378061	ZINC000003993846	ZINC000003939013	ZINC000084668739	ZINC000003925861	ZINC000003872566	ZINC000022443609	ZINC000084400879	ZINC000100022637	ZINC000100013130	ZINC000242437512	ZINC000100074252	ZINC000003830716	ZINC000003938704	ZINC000100014909	ZINC000098023177	ZINC000003871832	ZINC000028957444	ZINC000003830441
bs_score_4myd_164	0.395	0.40209	0.40636	0.41963	0.4198	0.42031	0.42083	0.42261	0.42427	0.42442	0.42502	0.42556	0.42566	0.42606	0.42664	0.42725	0.43041	0.43093	0.43118	0.43169	0.43201	0.43479	0.43608	0.43614	0.43685	0.43831	0.43905	0.43916	0.43918	0.43948	0.43953	0.44021	0.44025	0.44218	0.44417	0.44421	0.44524	0.44568	0.44599	0.44655	0.44656	0.44707	0.44782	0.44805	0.44999	0.45034	0.45035	0.45105	0.45409
ligand	ZINC000004428529	ZINC000410428674	ZINC000000389747	ZINC000004097416	ZINC000003875484	ZINC000003814422	ZINC000118912450	ZINC000003812897	ZINC000022116612	ZINC000000968375	ZINC000001280665	ZINC000003814395	ZINC000005819214	ZINC000011726211	ZINC000000057533	ZINC000001530707	ZINC000005764759	ZINC000003981610	ZINC000118912517	ZINC000004212854	ZINC000003812988	ZINC000245204949	ZINC000003812989	ZINC000036766734	ZINC000000004351	ZINC000003875483	ZINC000003818808	ZINC000000014864	ZINC000000968275	ZINC000003807804	ZINC000003973334	ZINC000003860453	ZINC000000001773	ZINC000003875332	ZINC000009302201	ZINC000000968273	ZINC000001530922	ZINC000013648755	ZINC000001530951	ZINC000000968263	ZINC000000896968	ZINC000000000346	ZINC000004097304	ZINC000003918138	ZINC000000020245	ZINC000003813047	ZINC000000000596	ZINC000000006016	ZINC000003831282
bs_score_4pya_2X3	0.46342	0.47083	0.4717	0.47349	0.47569	0.47668	0.47807	0.48031	0.48403	0.48418	0.48513	0.4852	0.488	0.4887	0.48889	0.49153	0.4929	0.49532	0.49557	0.49766	0.49938	0.49939	0.49948	0.49967	0.50111	0.50193	0.50417	0.50434	0.50546	0.5064	0.5065	0.50651	0.50654	0.50799	0.50886	0.50933	0.51015	0.51023	0.5104	0.51055	0.51109	0.51177	0.51179	0.5125	0.51287	0.51299	0.51416	0.51433	0.51473
ligand	ZINC000026664090	ZINC000029416466	ZINC000003944422	ZINC000085537053	ZINC000085432544	ZINC000085555528	ZINC000026985532	ZINC000150338699	ZINC000003914596	ZINC000169621223	ZINC000029571072	ZINC000164760756	ZINC000164528615	ZINC000253632968	ZINC000150338698	ZINC000169621200	ZINC000008101127	ZINC000003941496	ZINC000028108825	ZINC000003951740	ZINC000049637509	ZINC000022448696	ZINC000049841054	ZINC000095551509	ZINC000003938482	ZINC000085537014	ZINC000008220909	ZINC000068204830	ZINC000028232750	ZINC000004099008	ZINC000169621220	ZINC000004097427	ZINC000049783788	ZINC000053683151	ZINC000004099009	ZINC000085537017	ZINC000009164421	ZINC000028639340	ZINC000169289767	ZINC000003938746	ZINC000095564694	ZINC000004393164	ZINC000014879972	ZINC000100378061	ZINC000014210876	ZINC000003978005	ZINC000004097344	ZINC000004074875	ZINC000003833846
bs_score_4tmk_T5A	0.42305	0.42909	0.43041	0.43559	0.4373	0.43775	0.43814	0.43905	0.43985	0.44594	0.45287	0.45453	0.45517	0.45572	0.46154	0.463	0.47251	0.47717	0.47882	0.48083	0.48703	0.49329	0.49824	0.49886	0.50184	0.50683	0.50712	0.50992	0.51252	0.51602	0.517	0.51745	0.52289	0.52378	0.52659	0.52858	0.53635	0.53804	0.53994	0.54625	0.54777	0.55052	0.55226	0.55257	0.55279	0.55364	0.55385	0.55472	0.55492
ligand	ZINC000003914596	ZINC000003951740	ZINC000026985532	ZINC000022448696	ZINC000049637509	ZINC000049783788	ZINC000150338698	ZINC000028232750	ZINC000085432544	ZINC000169621220	ZINC000085537053	ZINC000028108825	ZINC000026664090	ZINC000053683151	ZINC000003941496	ZINC000008220909	ZINC000085555528	ZINC000164760756	ZINC000253632968	ZINC000029571072	ZINC000004097427	ZINC000169621223	ZINC000009164421	ZINC000029416466	ZINC000003944422	ZINC000004099008	ZINC000150338699	ZINC000003833846	ZINC000169621200	ZINC000003938746	ZINC000014210876	ZINC000004099009	ZINC000004393164	ZINC000164528615	ZINC000085537017	ZINC000008101127	ZINC000095564694	ZINC000003978005	ZINC000004655029	ZINC000003916214	ZINC000001530886	ZINC000043200832	ZINC000148723177	ZINC000004074875	ZINC000096006023	ZINC000014879972	ZINC000052955754	ZINC000027990463	ZINC000003938684
bs_score_5ej8_TD6	0.4134	0.42285	0.42644	0.42703	0.43355	0.4352	0.43843	0.43855	0.43914	0.44378	0.44409	0.44776	0.44803	0.45042	0.45383	0.45418	0.45687	0.45932	0.46102	0.46217	0.46498	0.46776	0.47048	0.47097	0.47211	0.47975	0.48424	0.4854	0.48633	0.48666	0.48856	0.48912	0.49243	0.49409	0.49569	0.49806	0.49837	0.49917	0.50365	0.50372	0.50446	0.50596	0.50616	0.50722	0.50972	0.51048	0.51641	0.51707	0.51791
ligand	ZINC000003941829	ZINC000053229445	ZINC000004097383	ZINC000043450326	ZINC000043450324	ZINC000026011099	ZINC000004097404	ZINC000004655029	ZINC000003938684	ZINC000100003902	ZINC000003927822	ZINC000022443609	ZINC000100004343	ZINC000014210455	ZINC000003915154	ZINC000014210457	ZINC000011681563	ZINC000003955219	ZINC000100004345	ZINC000100378061	ZINC000052955754	ZINC000014210642	ZINC000003978005	ZINC000003913937	ZINC000096272772	ZINC000019796087	ZINC000085540219	ZINC000014261579	ZINC000003929022	ZINC000003807172	ZINC000001538857	ZINC000003925861	ZINC000100014909	ZINC000022448983	ZINC000003938704	ZINC000100022637	ZINC000084400879	ZINC000096903163	ZINC000003871832	ZINC000003920355	ZINC000100013500	ZINC000003938746	ZINC000021982937	ZINC000003917708	ZINC000004097310	ZINC000003993846	ZINC000003833846	ZINC000012503187	ZINC000003830716
bs_score_5etp_5RZ	0.40229	0.40263	0.40761	0.40928	0.40937	0.4109	0.41247	0.4131	0.41583	0.41755	0.42118	0.42301	0.4256	0.42665	0.43234	0.43257	0.43357	0.4337	0.43413	0.43427	0.4347	0.43678	0.43705	0.4377	0.43814	0.43899	0.44028	0.44036	0.44076	0.44189	0.44292	0.44347	0.44464	0.44517	0.44597	0.44606	0.44669	0.44738	0.44769	0.44911	0.44969	0.44993	0.44995	0.4505	0.45059	0.45131	0.45175	0.45238	0.45255
ligand	ZINC000003992105	ZINC000003802417	ZINC000008214692	ZINC000001319780	ZINC000003938652	ZINC000003977777	ZINC000003977978	ZINC000242437511	ZINC000019796087	ZINC000001996117	ZINC000021297660	ZINC000004212945	ZINC000085540223	ZINC000242437514	ZINC000003920027	ZINC000003938744	ZINC000004474414	ZINC000030691727	ZINC000013911941	ZINC000001530601	ZINC000242437513	ZINC000001552908	ZINC000004629876	ZINC000003932831	ZINC000003830957	ZINC000072316335	ZINC000035902489	ZINC000004641374	ZINC000014164617	ZINC000004175630	ZINC000003830716	ZINC000003921872	ZINC000004474460	ZINC000003830960	ZINC000003831128	ZINC000003816514	ZINC000100015048	ZINC000053229445	ZINC000004212809	ZINC000004658603	ZINC000000601317	ZINC000000538275	ZINC000018516586	ZINC000022851765	ZINC000012402836	ZINC000003781943	ZINC000001996784	ZINC000003920657	ZINC000027428713
bs_score_5etp_APC	0.43725	0.45183	0.45589	0.45792	0.45966	0.45979	0.46192	0.46308	0.46363	0.46441	0.46532	0.46811	0.46918	0.46929	0.46971	0.47186	0.47286	0.47302	0.47485	0.47622	0.4765	0.47776	0.47807	0.4782	0.47961	0.48066	0.48076	0.48313	0.48328	0.48335	0.48396	0.48426	0.48426	0.48442	0.48476	0.4848	0.48589	0.48675	0.48687	0.48687	0.48707	0.48734	0.48739	0.48767	0.48838	0.48987	0.48998	0.49038	0.49044
ligand	ZINC000085537014	ZINC000085432544	ZINC000085555528	ZINC000095551509	ZINC000150338698	ZINC000085537053	ZINC000049841054	ZINC000026664090	ZINC000029416466	ZINC000003938482	ZINC000169289767	ZINC000164528615	ZINC000169621223	ZINC000150338699	ZINC000027990463	ZINC000003914596	ZINC000029571072	ZINC000164760756	ZINC000026985532	ZINC000253632968	ZINC000008101127	ZINC000003951740	ZINC000028639340	ZINC000049637509	ZINC000169621200	ZINC000004097343	ZINC000003944422	ZINC000053683151	ZINC000169621220	ZINC000068204830	ZINC000049783788	ZINC000085537017	ZINC000008220909	ZINC000049933061	ZINC000004099008	ZINC000028108825	ZINC000095564694	ZINC000004097427	ZINC000003941496	ZINC000022448696	ZINC000003978005	ZINC000003943279	ZINC000003938746	ZINC000022443609	ZINC000014879972	ZINC000003941829	ZINC000028232750	ZINC000004099009	ZINC000014210876
bs_score_5ja1_75C	0.57695	0.61318	0.62491	0.62507	0.62595	0.6323	0.63234	0.634	0.64083	0.64165	0.64238	0.64746	0.64777	0.64829	0.65025	0.65745	0.6661	0.66646	0.6674	0.66843	0.66863	0.6702	0.68025	0.68085	0.68502	0.68532	0.68547	0.69095	0.69264	0.69554	0.69673	0.69759	0.6995	0.70248	0.70306	0.70458	0.70483	0.70884	0.70964	0.71038	0.71534	0.71612	0.71624	0.71764	0.72118	0.72147	0.72245	0.72364	0.72606
ligand	ZINC000004215234	ZINC000003875259	ZINC000100036924	ZINC000001530689	ZINC000014879992	ZINC000019796087	ZINC000001534965	ZINC000084441937	ZINC000001540998	ZINC000003798757	ZINC000022851765	ZINC000030691763	ZINC000003782818	ZINC000016052277	ZINC000003920027	ZINC000000538621	ZINC000034089131	ZINC000004468780	ZINC000036520252	ZINC000003798763	ZINC000004212945	ZINC000003802417	ZINC000013682481	ZINC000009212427	ZINC000003977777	ZINC000000601281	ZINC000013986658	ZINC000003992105	ZINC000018516586	ZINC000003938652	ZINC000085540223	ZINC000001535101	ZINC000003977978	ZINC000003875980	ZINC000009212428	ZINC000003781943	ZINC000003831128	ZINC000001853205	ZINC000016159083	ZINC000003780893	ZINC000004474443	ZINC000000601317	ZINC000003871923	ZINC000021297660	ZINC000003830960	ZINC000004212809	ZINC000004658603	ZINC000001319780	ZINC000003784182
bs_score_5l6v_AMP	0.44467	0.45379	0.45538	0.45658	0.45893	0.45973	0.46049	0.4622	0.46276	0.46438	0.46457	0.4665	0.46699	0.4686	0.47015	0.47033	0.47258	0.47269	0.4733	0.47337	0.47574	0.47811	0.4785	0.47869	0.479	0.47904	0.47908	0.47958	0.4798	0.48011	0.48259	0.48262	0.4828	0.48342	0.48444	0.48445	0.48457	0.48457	0.48459	0.48504	0.48509	0.48662	0.48677	0.48688	0.48724	0.48728	0.48728	0.48843	0.48914
ligand	ZINC000085432544	ZINC000085537053	ZINC000085555528	ZINC000150338698	ZINC000003914596	ZINC000169621223	ZINC000029571072	ZINC000026664090	ZINC000026985532	ZINC000008101127	ZINC000003944422	ZINC000169621200	ZINC000164760756	ZINC000253632968	ZINC000029416466	ZINC000150338699	ZINC000022448696	ZINC000003938482	ZINC000028108825	ZINC000003951740	ZINC000164528615	ZINC000068204830	ZINC000049637509	ZINC000003941496	ZINC000049783788	ZINC000008220909	ZINC000169621220	ZINC000028639340	ZINC000085537017	ZINC000049841054	ZINC000085537014	ZINC000028232750	ZINC000027990463	ZINC000095551509	ZINC000004099008	ZINC000053683151	ZINC000004074875	ZINC000004097344	ZINC000004097343	ZINC000095564694	ZINC000004097427	ZINC000004393164	ZINC000003938746	ZINC000004099009	ZINC000049933061	ZINC000003943279	ZINC000169289767	ZINC000148723177	ZINC000053229445
bs_score_5m1d_4LU	0.42181	0.429	0.4377	0.44204	0.44594	0.44728	0.44817	0.45184	0.45271	0.45463	0.45971	0.46231	0.46386	0.4659	0.47131	0.47557	0.47653	0.47762	0.47975	0.47978	0.48199	0.48501	0.48973	0.49251	0.50085	0.5044	0.50814	0.51111	0.51775	0.51806	0.51943	0.52115	0.52222	0.52537	0.52582	0.52742	0.52838	0.52995	0.53293	0.53663	0.53775	0.53783	0.53858	0.54047	0.54513	0.54852	0.55077	0.55235	0.55286
ligand	ZINC000085537014	ZINC000068204830	ZINC000003938482	ZINC000049841054	ZINC000028108825	ZINC000004097344	ZINC000169621223	ZINC000169289767	ZINC000004097343	ZINC000028639340	ZINC000095551509	ZINC000003944422	ZINC000008101127	ZINC000169621200	ZINC000150338699	ZINC000029571072	ZINC000003914596	ZINC000253632968	ZINC000027990463	ZINC000164760756	ZINC000085537053	ZINC000164528615	ZINC000095564694	ZINC000026985532	ZINC000049637509	ZINC000029416466	ZINC000085555528	ZINC000085537017	ZINC000026664090	ZINC000150338698	ZINC000085432544	ZINC000049783788	ZINC000022448696	ZINC000003951740	ZINC000003941496	ZINC000008220909	ZINC000028232750	ZINC000169621220	ZINC000014210876	ZINC000004097427	ZINC000004099008	ZINC000096006023	ZINC000148723177	ZINC000004074875	ZINC000053683151	ZINC000003920355	ZINC000009164421	ZINC000004099009	ZINC000003943279
bs_score_5m29_CBY	0.58008	0.58084	0.58637	0.59418	0.60473	0.60686	0.60971	0.61309	0.61358	0.61606	0.61812	0.61876	0.62365	0.62862	0.63135	0.63236	0.6358	0.63733	0.63786	0.63989	0.64026	0.64106	0.64147	0.64172	0.64376	0.64511	0.64703	0.64925	0.65174	0.66145	0.66146	0.67024	0.6704	0.67295	0.67528	0.67559	0.68153	0.68596	0.68899	0.69318	0.6937	0.69476	0.69517	0.69875	0.69969	0.70037	0.70138	0.7024	0.70332
ligand	ZINC000022065398	ZINC000003815424	ZINC000011680067	ZINC000253476025	ZINC000003875332	ZINC000000968264	ZINC000000006251	ZINC000000622123	ZINC000253498282	ZINC000003881958	ZINC000003860453	ZINC000013540519	ZINC000000968375	ZINC000003945984	ZINC000001530769	ZINC000003929508	ZINC000001530654	ZINC000000000856	ZINC000004212854	ZINC000253530025	ZINC000011680943	ZINC000004097304	ZINC000003814422	ZINC000003812851	ZINC000100036536	ZINC000000001317	ZINC000014961096	ZINC000022059268	ZINC000003830215	ZINC000005764759	ZINC000000402830	ZINC000004097416	ZINC000001530706	ZINC000003875357	ZINC000003812897	ZINC000000896958	ZINC000022116608	ZINC000003875392	ZINC000003830218	ZINC000019796158	ZINC000012503291	ZINC000000896755	ZINC000000897385	ZINC000100008319	ZINC000003831405	ZINC000005752191	ZINC000003833821	ZINC000003831404	ZINC000003813061
bs_score_5mhb_PBG	0.429	0.43471	0.43978	0.44108	0.44267	0.44382	0.4463	0.44955	0.45153	0.45245	0.45333	0.45377	0.45406	0.45533	0.45609	0.45689	0.45705	0.45794	0.4589	0.45921	0.46052	0.46116	0.46118	0.46148	0.4623	0.46253	0.46268	0.4629	0.46338	0.46349	0.46366	0.46408	0.46413	0.46419	0.46452	0.465	0.46505	0.46556	0.46586	0.46593	0.46605	0.46628	0.46662	0.46665	0.46715	0.46725	0.4678	0.46802	0.46823
ligand	ZINC000096903163	ZINC000100013130	ZINC000014210457	ZINC000085540219	ZINC000100013500	ZINC000003915154	ZINC000100074252	ZINC000011681563	ZINC000003807172	ZINC000053229445	ZINC000003830959	ZINC000022448097	ZINC000008214418	ZINC000014261579	ZINC000022851765	ZINC000012503187	ZINC000003941829	ZINC000013912394	ZINC000003929022	ZINC000004097383	ZINC000019796087	ZINC000003913937	ZINC000084400879	ZINC000043450326	ZINC000011615926	ZINC000003993846	ZINC000084668739	ZINC000003931840	ZINC000021982937	ZINC000003939013	ZINC000001536109	ZINC000003938684	ZINC000100378061	ZINC000004655029	ZINC000100003902	ZINC000033965961	ZINC000003812306	ZINC000003927822	ZINC000003938704	ZINC000022447798	ZINC000003938744	ZINC000003830441	ZINC000043100709	ZINC000003955219	ZINC000003830958	ZINC000242437513	ZINC000003817234	ZINC000000643046	ZINC000003830957
bs_score_5w8x_UDP	0.44893	0.4545	0.45526	0.45728	0.45877	0.46607	0.46716	0.4679	0.46813	0.46862	0.46864	0.46871	0.46887	0.46974	0.47034	0.47183	0.47249	0.47285	0.47305	0.47314	0.47317	0.4736	0.47379	0.47396	0.47448	0.47479	0.47531	0.47593	0.47615	0.47616	0.47708	0.47868	0.47941	0.47974	0.47979	0.47983	0.48026	0.48066	0.48074	0.48139	0.48142	0.48292	0.48304	0.48328	0.4833	0.48404	0.48548	0.48585	0.48636
ligand	ZINC000150338698	ZINC000029571072	ZINC000085432544	ZINC000085555528	ZINC000026664090	ZINC000029416466	ZINC000003944422	ZINC000085537053	ZINC000026985532	ZINC000008101127	ZINC000150338699	ZINC000164760756	ZINC000169621223	ZINC000253632968	ZINC000003914596	ZINC000068204830	ZINC000022448696	ZINC000164528615	ZINC000049637509	ZINC000003951740	ZINC000003938482	ZINC000003941496	ZINC000028108825	ZINC000169621220	ZINC000008220909	ZINC000049783788	ZINC000095564694	ZINC000169621200	ZINC000085537014	ZINC000049841054	ZINC000028232750	ZINC000169289767	ZINC000004097344	ZINC000095551509	ZINC000004099008	ZINC000028639340	ZINC000053683151	ZINC000085537017	ZINC000004097427	ZINC000004097343	ZINC000027990463	ZINC000009164421	ZINC000004393164	ZINC000004099009	ZINC000148723177	ZINC000003938746	ZINC000003978005	ZINC000014210876	ZINC000004074875
bs_score_5ze6_HJX	0.42856	0.43714	0.43937	0.44252	0.46054	0.46215	0.46484	0.46905	0.47642	0.47755	0.48056	0.48057	0.48265	0.48642	0.48666	0.49062	0.49215	0.49618	0.49995	0.50336	0.5045	0.51317	0.51616	0.51933	0.52131	0.52194	0.52412	0.52999	0.53006	0.5306	0.53079	0.53286	0.5347	0.53477	0.53573	0.53644	0.5372	0.53771	0.54178	0.54495	0.54929	0.55883	0.55926	0.55998	0.56034	0.56283	0.56375	0.5675	0.56883
ligand	ZINC000003977981	ZINC000004097305	ZINC000016052277	ZINC000084441937	ZINC000003938751	ZINC000003985982	ZINC000003914810	ZINC000004658557	ZINC000003819138	ZINC000004097286	ZINC000004097308	ZINC000006858022	ZINC000003914809	ZINC000001485935	ZINC000003914808	ZINC000003861599	ZINC000003830453	ZINC000014164617	ZINC000004212809	ZINC000004658603	ZINC000100036924	ZINC000000538386	ZINC000014879992	ZINC000003875560	ZINC000004083606	ZINC000005224188	ZINC000003873160	ZINC000001850374	ZINC000004215234	ZINC000003920027	ZINC000004212851	ZINC000013682481	ZINC000100001965	ZINC000000621893	ZINC000003982483	ZINC000003874715	ZINC000029319828	ZINC000003938652	ZINC000003875259	ZINC000004212945	ZINC000030691763	ZINC000034608502	ZINC000019594557	ZINC000003792417	ZINC000001530689	ZINC000000538283	ZINC000003780893	ZINC000004474443	ZINC000019361042
bs_score_6g9s_ET5	0.45802	0.4612	0.46186	0.47249	0.47378	0.47445	0.47471	0.47471	0.47588	0.4762	0.4777	0.47794	0.47981	0.48021	0.48045	0.48105	0.4838	0.48444	0.48533	0.48533	0.48546	0.48609	0.48666	0.48746	0.48907	0.48907	0.48991	0.49112	0.49126	0.49133	0.4928	0.49286	0.49398	0.49445	0.49451	0.49533	0.4955	0.49553	0.49633	0.49633	0.49689	0.49865	0.49871	0.49911	0.49921	0.4996	0.49993	0.50017	0.50025
ligand	ZINC000100013130	ZINC000003830441	ZINC000011616925	ZINC000100055899	ZINC000001536109	ZINC000003830958	ZINC000003830959	ZINC000002005305	ZINC000003930376	ZINC000003830716	ZINC000242437513	ZINC000003830960	ZINC000096903163	ZINC000022851765	ZINC000003830957	ZINC000022448097	ZINC000001571009	ZINC000003830947	ZINC000000538275	ZINC000003938744	ZINC000021297660	ZINC000000643046	ZINC000003872994	ZINC000003920266	ZINC000064033452	ZINC000003798537	ZINC000003806063	ZINC000021982937	ZINC000033965961	ZINC000012402836	ZINC000000537928	ZINC000084758235	ZINC000022448983	ZINC000003977777	ZINC000084400879	ZINC000003992105	ZINC000019796168	ZINC000001530601	ZINC000085540215	ZINC000100013500	ZINC000004629876	ZINC000003938704	ZINC000003931840	ZINC000068247389	ZINC000003801163	ZINC000011681563	ZINC000003913937	ZINC000066166864	ZINC000022447798
bs_score_6mgf_ADP	0.4521	0.46111	0.46185	0.47092	0.47168	0.47194	0.47221	0.47234	0.47279	0.4732	0.47349	0.47613	0.47633	0.4764	0.47644	0.47658	0.47662	0.47876	0.47913	0.47916	0.47989	0.48049	0.48359	0.48387	0.48401	0.48472	0.48514	0.48632	0.4864	0.48773	0.4878	0.48784	0.48858	0.48901	0.48936	0.4906	0.49189	0.49256	0.49258	0.49325	0.49352	0.49372	0.49454	0.49457	0.49468	0.4947	0.49548	0.49586	0.49611
ligand	ZINC000004095858	ZINC000072318121	ZINC000022448983	ZINC000022448097	ZINC000066166864	ZINC000003806104	ZINC000000537805	ZINC000003830441	ZINC000003824921	ZINC000003913937	ZINC000000538065	ZINC000003873936	ZINC000084758235	ZINC000000643138	ZINC000004102194	ZINC000003812306	ZINC000068202099	ZINC000003831332	ZINC000022851765	ZINC000001895505	ZINC000022447798	ZINC000001571009	ZINC000003872994	ZINC000003986735	ZINC000000643153	ZINC000011616925	ZINC000012468792	ZINC000000537928	ZINC000036701290	ZINC000019632618	ZINC000002005305	ZINC000100013500	ZINC000003872566	ZINC000018516586	ZINC000001540998	ZINC000100378061	ZINC000095619100	ZINC000011681563	ZINC000003812888	ZINC000003938744	ZINC000003830959	ZINC000000537791	ZINC000003785268	ZINC000000643143	ZINC000033965961	ZINC000001536109	ZINC000030691727	ZINC000096903163	ZINC000021297660
bs_score_6mgf_CZJ	0.45436	0.45577	0.4755	0.47647	0.47879	0.47902	0.48175	0.48197	0.48753	0.48826	0.49049	0.49061	0.49127	0.492	0.49294	0.49296	0.49357	0.49396	0.4944	0.49441	0.49705	0.49769	0.49944	0.49952	0.49969	0.49977	0.50006	0.50138	0.50245	0.50249	0.50349	0.50413	0.50501	0.50565	0.50693	0.50724	0.50774	0.50788	0.50871	0.50881	0.50911	0.50953	0.50964	0.50983	0.51033	0.51059	0.51063	0.51071	0.51189
ligand	ZINC000003938482	ZINC000004097344	ZINC000028108825	ZINC000008101127	ZINC000169289767	ZINC000029571072	ZINC000095564694	ZINC000028639340	ZINC000003914596	ZINC000169621200	ZINC000003944422	ZINC000169621223	ZINC000026985532	ZINC000004097343	ZINC000068204830	ZINC000027990463	ZINC000085537053	ZINC000150338699	ZINC000029416466	ZINC000253632968	ZINC000085432544	ZINC000164760756	ZINC000085537017	ZINC000026664090	ZINC000049637509	ZINC000150338698	ZINC000003941496	ZINC000085555528	ZINC000003943279	ZINC000164528615	ZINC000049841054	ZINC000003951740	ZINC000022448696	ZINC000085537014	ZINC000096006023	ZINC000095551509	ZINC000014879972	ZINC000049933061	ZINC000049783788	ZINC000003831151	ZINC000028232750	ZINC000003977764	ZINC000001612996	ZINC000148723177	ZINC000001550477	ZINC000009164421	ZINC000008220909	ZINC000014210876	ZINC000004393164
bs_score_6mhu_JSG	0.46599	0.49707	0.49806	0.49934	0.4995	0.50774	0.50944	0.51165	0.51326	0.5145	0.51538	0.51566	0.51592	0.51977	0.5214	0.52246	0.52656	0.5283	0.52872	0.53221	0.53394	0.53541	0.54221	0.54237	0.55636	0.56027	0.56599	0.5665	0.56755	0.56974	0.57691	0.57949	0.58122	0.58298	0.58766	0.59332	0.59805	0.60201	0.60347	0.6036	0.60449	0.60637	0.60645	0.60848	0.60951	0.61061	0.61075	0.61546	0.61772
ligand	ZINC000085537014	ZINC000049841054	ZINC000085555528	ZINC000095551509	ZINC000085432544	ZINC000026664090	ZINC000085537053	ZINC000164528615	ZINC000068204830	ZINC000150338698	ZINC000029571072	ZINC000029416466	ZINC000169621223	ZINC000003944422	ZINC000003914596	ZINC000150338699	ZINC000008101127	ZINC000164760756	ZINC000253632968	ZINC000026985532	ZINC000003938482	ZINC000003951740	ZINC000022448696	ZINC000049637509	ZINC000028108825	ZINC000027990463	ZINC000169621200	ZINC000003941496	ZINC000169621220	ZINC000049783788	ZINC000053683151	ZINC000008220909	ZINC000028639340	ZINC000095564694	ZINC000004099008	ZINC000004393164	ZINC000028232750	ZINC000004097427	ZINC000169289767	ZINC000004099009	ZINC000049933061	ZINC000003938746	ZINC000004097343	ZINC000085537017	ZINC000003978005	ZINC000004074875	ZINC000003943279	ZINC000004097344	ZINC000096006023
bs_score_6nj0_KOY	0.41287	0.43657	0.47141	0.47234	0.47255	0.48185	0.48254	0.48512	0.49333	0.49571	0.49739	0.49883	0.49965	0.5024	0.50255	0.50494	0.5053	0.5096	0.51417	0.51962	0.52805	0.53586	0.53681	0.53889	0.54542	0.54885	0.54932	0.55037	0.55122	0.55611	0.5563	0.55654	0.56129	0.5653	0.5665	0.56679	0.57335	0.57467	0.57831	0.5833	0.58396	0.58484	0.58549	0.58695	0.58872	0.58958	0.59141	0.5926	0.59285
[truncated: 1,355 more columns]
